# Supplementary material for: Enhanced resistance to Listeria infection in mice surviving sepsis: the role of lipid metabolism and myeloid cell reprogramming
Source: Front Pharmacol. 2025 May 30;16:1588987. doi: 10.3389/fphar.2025.1588987 (PMC12162922; doi:10.3389/fphar.2025.1588987)
Supplement: Supplementary file 1 [file Table2.xls]

## Sheet: Watanabe et al For Figure 4
Samples	S1	S2	S3	S4	S5	S6	C1	C2	C3	C4	C5	C6
Condtions	Sham Fasting	Sham Fasting	Sham Fasting	Sham Fasting	Sham Fasting	Sham Fasting	CLP Fasting	CLP Fasting	CLP Fasting	CLP Fasting	CLP Fasting	CLP Fasting
CE 16:0	16128.6	19920.6	26771	8597.4	17581.7	12227	20072.8	16420.6	14157.9	15166	42660.9	27742.8
CE 18:1	106.211	114.115	176.592	110.643	89.5315	92.2014	89.508	186.743	109.715	121.406	199.572	183.123
CE 18:2	727.754	773.799	1185.03	834.634	546.696	583.717	606.82	743.716	511.241	582.893	1210.36	1006.74
CE 18:3	29.2998	28.5172	52.6809	32.0362	23.153	22.4724	23.0229	38.1747	26.5994	24.9326	72.7195	52.4701
CE 20:2	13.0306	11.6003	17.7273	12.2954	9.90147	9.59672	10.8414	11.8101	7.65129	10.1107	21.9979	15.2187
CE 20:3	28.4647	27.3478	48.9626	29.0268	23.4918	20.1776	18.0574	38.035	24.4283	25.1081	59.8115	42.6282
CE 20:4	300.173	356.069	511.667	330.263	287.762	290.733	242.482	443.42	320.157	288.113	857.191	483.095
CE 20:5	51.8547	42.4991	77.7747	56.3275	41.7389	39.3563	25.7158	50.4304	52.0359	37.4462	92.8684	57.5061
CE 22:6	166.535	199.43	299.225	231.726	160.537	157.12	172.698	245.112	213.926	175.009	430.128	274.235
Cholesterol	585.662	548.876	590.568	653.042	621.59	875.31	593.861	577.609	727.203	565.542	732.04	728.265
Cer(d40:1)	0.394298	0.702925	0.548241	0.632224	0.28854	0.730402	0.556898	0.284699	0.379763	0.451677	0.56513	0.671359
Cer(d42:1)	0.244416	0.631802	0.557425	0.251428	0.242542	0.49727	0.163667	0.218334	0.239217	0.347256	0.465053	0.501102
Cer(d42:2)	0.807404	0.68468	0.715446	0.969633	0.727842	1.50638	0.844682	0.727726	0.684023	0.773634	1.26714	1.37621
SM(d32:1)	0.715303	0.775222	0.606494	0.671298	0.725926	1.13815	0.621933	0.501893	0.498727	0.597719	0.751778	0.609609
SM(d34:1)	26.7916	24.1984	24.9853	30.8853	20.1879	32.1898	25.9485	24.9376	28.538	21.9921	30.5767	30.5004
SM(d36:1)	2.73295	2.72896	2.74993	3.64816	2.34415	3.38542	2.57275	1.74845	2.46641	2.22233	2.8193	2.79055
SM(d38:1)	1.71099	1.82169	2.22332	1.8023	1.1101	2.12467	1.73036	1.23369	1.27222	1.31492	1.77955	1.34335
SM(d40:1)	13.545	19.2017	19.0294	16.3951	8.63973	21.176	19.6551	9.93947	12.0201	12.4522	15.4454	15.4732
SM(d42:1)	14.5905	17.0796	18.6568	17.7111	9.54889	20.8462	18.3384	11.0596	14.3363	15.1563	15.9347	18.9957
SM(d44:1)	0.137019	0.155556	0.100225	0.125686	0.139476	0.152549	0.112432	0.0844533	0.0297667	0.0900894	0.108432	0.0813558
SM(d34:2)	7.31008	6.91252	7.20859	7.98631	5.84118	10.076	7.06696	5.62976	6.46357	5.51032	7.14418	7.05445
SM(d36:2)	0.736241	0.637621	0.667094	0.946362	0.608187	1.05098	0.651929	0.550607	0.668693	0.664952	0.889112	0.767148
SM(d40:2)A	14.3107	8.27537	7.06116	13.3686	10.4548	14.9795	5.92562	9.14671	13.5826	9.6915	12.2624	11.1322
SM(d42:2)	38.1334	31.6887	32.7929	39.8518	28.2613	46.8266	34.699	31.2616	44.707	37.3193	41.3654	55.1526
HexCer(d40:1)	3.15817	2.12725	3.98172	3.54646	2.80085	4.89646	4.23236	1.89767	2.14165	3.33107	2.66793	1.99117
HexCer(d42:1)	1.46647	2.44949	2.07043	2.00219	1.44662	1.83704	1.41217	1.55569	1.39217	2.21384	2.70429	2.64497
HexCer(d42:2)	0.638409	0.86932	0.873827	0.778292	0.342304	1.03304	1.30992	0.465347	0.607769	0.96517	0.601457	1.06747
SM(d33:1)	2.20444	2.47829	1.90038	2.7192	1.68969	3.03925	1.26228	1.62032	2.1307	1.51902	2.48463	1.89144
SM(d34:0)	1.15822	1.12283	1.15342	1.6843	1.20763	1.6307	1.32825	1.21668	1.44757	1.02533	1.41862	1.70987
SM(d36:0)	0.059025	0.101955	0.115584	0.195869	0.286101	0.205139	0.0914853	0.119947	0.137946	0.0285601	0.102406	0.163475
SM(d36:3)	0.41928	0.128119	0.3013	0.352056	0.154763	0.401359	0.306058	0.179263	0.171644	0.194941	0.346383	0.262909
SM(d39:1)	1.58191	1.95725	1.66893	1.91693	1.06343	2.24165	1.33363	0.708027	0.905077	0.937024	1.30649	1.00557
SM(d40:0)	0.927524	1.35236	1.39221	1.08701	0.606398	1.3275	1.33379	0.610852	0.849678	0.791624	1.05925	1.08576
SM(d41:1)	3.74476	4.45448	4.65192	3.64025	2.36796	4.60459	3.5434	2.65204	3.24195	3.16962	4.0516	3.19475
SM(d41:2)	3.1508	2.75951	2.40842	3.02987	2.53552	3.85635	2.23309	1.79034	2.57533	2.72329	3.24139	2.62082
SM(d40:2)B	4.41523	5.05846	5.19341	5.17447	3.04396	6.65775	4.98203	2.64275	3.14157	4.00805	4.77884	4.70437
DAG 32:0	3.41093	2.95089	3.12322	2.73131	2.40599	3.5872	2.01172	2.92974	2.08718	2.41259	2.72114	2.99463
DAG 32:1	0.165083	0.142735	0.0511268	0.116453	0.121535	0.173793	0.0238941	0.0629588	0.0688432	0.177643	0.0266512	0.137406
DAG 34:0	49.7118	39.6637	43.3827	31.0522	35.352	52.7609	28.8968	43.6095	24.6843	33.6307	36.2095	34.9809
DAG 34:1	1.15838	0.809161	0.383953	1.17715	0.79424	1.38737	0.560416	0.765946	0.548093	0.79196	0.797828	1.25392
DAG 34:2	1.6931	1.13943	0.842547	2.03176	1.41006	2.21065	1.09612	1.24874	1.13203	1.79234	1.29463	1.57196
DAG 34:3	0.109078	0.0884592	0.0345653	0.151928	0.10762	0.161843	0.0751347	0.100753	0.0543099	0.115755	0.0755214	0.152795
DAG 36:1	2.43293	1.80285	2.51938	1.52635	1.74549	2.43729	1.50065	2.06686	1.28807	1.51599	1.53218	2.30898
DAG 36:2	1.07685	0.853713	0.527796	1.03684	1.03853	1.43567	0.749665	0.75996	0.545114	0.796513	0.640897	1.30148
DAG 36:3	3.27936	2.55717	1.54406	3.63729	2.77915	4.02942	2.30922	2.44524	1.49291	2.56242	2.30153	3.40874
DAG 36:4	2.73578	2.38149	1.40708	3.10626	2.42815	3.74853	1.94573	1.81549	1.18573	2.09839	2.07631	2.47624
DAG 36:5	1.02877	0.921914	0.658336	1.24771	0.980795	1.44194	1.11815	1.00993	0.554892	1.07093	0.590193	0.943009
DAG 38:4	0.364419	0.559927	0.167579	0.547076	0.303077	0.576586	0.207281	0.204564	0.279874	0.242719	0.407044	0.506105
DAG 38:5	0.460294	0.424662	0.339283	0.426005	0.33754	0.583995	0.358782	0.453604	0.368096	0.278167	0.35694	0.477533
DAG 38:6	1.3309	1.22222	0.735473	1.29463	1.55237	1.78444	1.19051	1.33017	1.20739	1.50455	1.18671	1.71931
DAG 40:7	2.36876	2.11687	1.72457	2.79972	2.13727	2.79953	1.907	1.95532	2.13453	2.89798	1.9207	3.35272
DAG 40:4	10.4366	13.3913	10.9215	3.94885	9.68065	10.3767	9.75458	6.55406	6.09926	7.48012	10.0981	11.2833
DAG 30:0	0.368676	0.416623	0.267806	0.317266	0.340314	0.530691	0.31767	0.276837	0.303139	0.374172	0.325135	0.342884
DAG 38:0	6.44817	4.57386	4.86457	1.85521	5.39464	7.05484	3.46977	6.16729	2.60734	4.3879	3.90905	5.32228
FFA 12:0	0.610738	0.784439	0.681614	0.441199	0.766374	0.707624	0.502671	0.452893	0.402249	0.458596	0.398295	0.616136
FFA 14:0	8.81681	10.079	10.9252	4.78705	11.2553	7.93444	11.1926	9.54069	9.20926	9.474	6.5485	11.4057
FFA 16:0	2.2584	3.19632	3.06307	1.96033	2.94827	2.45865	2.80206	2.78726	3.29884	2.32098	1.93029	3.28354
FFA 16:1	11.9345	13.4966	11.5807	6.48491	15.9285	10.4312	12.5111	12.0888	13.9651	13.7676	7.51791	17.2603
FFA 18:0	5.37588	8.03202	8.20722	6.42123	5.66698	6.73237	5.67567	6.49739	6.85699	3.98896	4.89529	6.30176
FFA 18:1	77.412	101.777	91.6494	49.3674	111.12	65.3048	107.59	89.2955	112.83	87.4868	63.9331	113.371
FFA 18:2	84.8795	121.021	134.956	67.6411	123.854	71.869	128.953	110.835	128.423	107.02	86.5118	124.861
FFA 18:3	9.01974	11.536	11.5013	7.36989	14.179	9.12996	12.9038	10.9612	10.5894	10.2749	8.77259	10.8693
FFA 20:0	0.171192	0.288828	0.378429	0.225516	0.244228	0.277742	0.227673	0.225389	0.199123	0.151435	0.185376	0.228789
FFA 20:1	5.47266	9.12955	10.5135	5.46891	11.1105	7.60686	7.70024	7.06535	8.23804	6.28465	6.70136	10.2306
FFA 20:2	1.30733	2.2641	1.90707	1.1654	2.53456	1.4052	2.22302	1.7863	2.24614	1.69388	1.71571	2.40127
FFA 20:3	1.99287	2.50106	2.06494	1.84665	3.18929	1.96658	2.34524	1.8714	2.95346	2.3169	2.08371	2.96092
FFA 20:4	6.39631	7.08649	6.42984	5.91966	10.2246	6.25536	6.61232	6.85361	8.71241	8.20307	8.30801	8.60716
FFA 20:5	4.00683	4.14708	3.88654	3.69617	5.76655	4.41389	4.5565	3.74421	5.11809	4.52232	3.81483	4.24754
FFA 22:0	0.201062	0.216418	0.273365	0.221059	0.194705	0.237857	0.204058	0.234057	0.160519	0.152109	0.197161	0.202372
FFA 22:1	0.0471013	0.0591235	0.0630348	0.0554123	0.0501943	0.0679818	0.0408914	0.0454874	0.0444145	0.0405701	0.0410993	0.0662993
FFA 22:2	0.0122053	0.0277013	0.0332171	0.0169487	0.0244677	0.0287283	0.0284805	0.0298152	0.0238259	0.0207298	0.0080605	0.0284567
FFA 22:4	0.767481	0.74006	0.340821	0.528392	0.824303	0.569719	0.594023	0.859747	0.992125	0.781619	0.797793	0.815177
FFA 22:5	2.8321	3.87376	3.16169	3.21101	4.36528	3.49645	3.82359	3.45261	5.42443	3.98496	3.35093	4.80332
FFA 22:6	15.0528	23.8838	19.6317	17.1057	26.0345	19.1575	22.5884	17.5079	32.3155	24.4185	21.5376	26.5616
FFA 24:0	0.211387	0.236429	0.275948	0.290595	0.269257	0.282912	0.270685	0.245855	0.23621	0.202802	0.252052	0.28365
FFA 24:1	0.863153	1.57241	1.85613	1.47826	1.68878	1.50485	1.10887	1.40772	1.3349	0.875425	1.07628	1.93093
LPC 14:0	0.775	0.543	0.523	0.784	0.817	0.684	0.439	0.394	0.527	0.533	0.711	0.555
LPC 16:0	194.213	150.025	149.615	203.258	173.902	145.435	164.981	125.836	144.337	155.135	176.141	170.247
LPC 16:1	4.465	2.897	2.589	4.127	5.1	3.913	2.6	2.44	2.888	3.175	3.356	3.376
LPC 18:0	0.478	0.421	0.426	0.422	0.386	0.332	0.419	0.382	0.383	0.388	0.459	0.478
LPC 18:1	36.44	22.509	20.095	32.346	41.324	29.986	22.614	21.021	26.592	25.139	26.697	31.73
LPC 18:2	118.471	84.847	78.924	134.526	120.433	96.682	80.817	66.342	85.707	77.317	89.461	90.776
LPC 18:3	0.997	0.778	0.797	0.976	0.874	0.793	0.926	0.746	0.679	0.854	0.94	0.914
LPC 20:0	2.137	2.152	1.995	1.875	1.711	1.502	2.237	1.416	1.519	1.969	2.1	1.894
LPC 20:1	1.918	1.28	1.127	1.596	1.84	1.335	0.944	1.3	1.664	1.645	1.556	1.893
LPC 20:2	1.058	0.539	0.457	0.848	0.994	0.666	0.492	0.632	0.826	0.78	0.791	0.854
LPC 20:3	6.478	3.198	2.832	5.601	6.637	4.799	3.196	3.482	4.035	4.523	4.26	4.694
LPC 20:4	19.756	12.674	10.59	19.693	23.899	17.367	11.437	14.106	18.213	17.303	19.967	18.345
LPC 20:5	1.933	1.3	1.285	2.057	1.926	1.554	1.287	1.231	1.53	1.314	1.388	1.691
LPC 22:5	1.725	0.939	0.899	1.356	1.521	1.158	0.994	0.866	1.177	0.997	1.264	1.148
LPC 22:6	14.507	12.028	8.949	14.537	16.414	12.499	9.157	9.744	12.312	11.25	13.696	12.741
LPC 24:0	0.299	0.228	0.267	0.372	0.288	0.241	0.292	0.232	0.204	0.278	0.341	0.287
LPC 15:0	0.789	0.662	0.614	0.962	0.756	0.659	0.656	0.467	0.789	0.889	0.73	0.651
LPC O-16:0	1.436	1.112	1.112	1.505	1.272	1.082	1.23	0.934	1.062	1.157	1.298	1.267
LPC 17:0	3.939	3.807	3.51	3.863	3.561	2.912	2.827	2.651	2.61	3.008	3.587	3.201
LPC 17:1	0.9	0.654	0.563	0.818	0.968	0.611	0.445	0.472	0.561	0.722	0.756	0.731
LPE 16:0	4.48753	3.15457	3.07522	5.14478	4.46756	4.53867	4.25814	3.09485	3.93783	4.20274	4.37713	4.67773
LPE 18:0	3.62455	3.13744	3.20317	4.71923	4.46867	3.36461	4.76457	2.73632	3.30524	3.73089	4.56251	3.97431
LPE 18:1	2.36606	1.60747	1.1677	2.50529	3.2184	2.08172	1.98762	1.38122	1.90485	1.83709	1.90906	1.97618
LPE 18:2	5.18625	2.94531	2.94934	7.13626	4.74537	5.15346	3.99222	2.90194	2.76388	2.99056	4.05364	3.71074
LPE 20:4	3.3598	2.60978	1.40603	3.66481	2.97271	3.3522	2.08479	1.82081	2.85684	3.34141	2.79029	3.10184
LPE 22:0	13.7847	9.12811	9.00829	11.9055	8.8461	8.96607	8.20409	6.62437	8.81333	7.81138	11.5358	9.23692
LPE 22:6	4.63156	4.18268	2.1834	5.17369	3.99156	4.36156	3.9703	2.78278	4.35924	5.00043	4.89954	4.58583
PA 34:2	0.803161	0.658128	0.833252	0.86172	0.95018	0.784659	0.937645	0.602232	0.694228	0.549855	0.82315	0.675559
PA 34:1	0.0870964	0.109105	0.089974	0.148276	0.14506	0.145151	0.130987	0.0786082	0.0821803	0.0970745	0.107247	0.0831262
PA 36:4	0.124171	0.126498	0.139882	0.136219	0.16376	0.201732	0.150847	0.0914629	0.172435	0.0907633	0.164659	0.156757
PA 36:3	7.73284	5.96681	7.25515	8.09945	9.47844	7.44201	8.04595	8.00367	7.19933	4.4917	6.63514	8.55647
PA 36:2	1.61236	1.70758	1.50242	2.4772	2.67343	2.35547	1.86576	0.946531	1.4469	1.24647	1.41347	1.54541
PA 36:1	0.0409496	0.0564203	0.0473443	0.0550482	0.0732774	0.0648037	0.0456529	0.0469968	0.0430879	0.0429315	0.0569344	0.0723464
PA 38:5	1.52689	1.36931	1.68569	2.36514	2.57192	2.95839	1.5662	1.27218	1.85869	1.2369	2.34813	2.27446
PA 38:4	0.666394	0.412996	0.518577	0.732503	0.943601	0.927953	0.415868	0.450887	0.537471	0.687625	0.393536	0.670237
PA 38:6	0.181475	0.212402	0.208391	0.19142	0.291182	0.204614	0.260339	0.169166	0.200839	0.194882	0.299339	0.142238
PC(16:0_16:0)	5.766	6.706	6.261	6.985	6.314	7.131	5.092	5.773	6.876	5.695	5.802	9.201
PC(16:0_16:1)	3.832	3.444	2.61	4.348	4.174	5.691	2.453	2.888	3.585	3.237	3.418	5.546
PC(16:0_18:1)	69.109	78.301	63.974	76.989	78.278	84.575	55.467	49.141	69.176	55.778	61.044	109.222
PC(16:0_18:2)	7.166	8.42	8.882	8.26	6.677	8.702	7.697	6.644	6.685	6.426	6.999	9.422
PC(16:1_18:2)	0.446	0.479	0.307	0.527	0.437	0.62	0.297	0.322	0.368	0.339	0.379	0.622
PC(18:0_18:1)	15.547	18.983	17.124	15.903	16.478	20.788	13.742	13.764	13.856	11.469	14.894	21.447
PC(18:1_18:1)	238.533	257.373	271.145	299.245	183.909	246.541	199.16	190.89	189.306	138.636	192.061	272.456
PC(18:1_18:2)	87.927	65.973	64.759	86.453	79.105	90.049	51.365	64.183	74.827	60.669	64.611	92.789
PC(18:2_18:2)	90.971	102.352	79.463	123.617	103.184	135.165	68.565	104.829	119.382	96.094	121.158	143.242
PC(18:2_18:3)A	55.878	80.181	65.887	66.667	50.015	71.845	50.711	44.127	36.813	43.283	56.881	59.652
PC(18:3_18:3)	0.436	0.449	0.628	0.583	0.424	0.757	0.333	0.289	0.432	0.375	0.393	0.619
PC 37:4	4.772	5.882	4.517	5.069	5.047	6.247	3.536	4.873	5.289	4.38	5.795	5.201
PC(18:0_20:3)	16.048	15.214	16.17	14.1	13.625	15.631	10.127	12.995	12.894	13.079	12.999	18.35
PC(18:1_20:3)	47.607	65.225	51.628	59.204	52.387	65.341	37.006	55.57	69.386	48.539	65.707	87.109
PC(18:1_20:4)	32.818	29.514	23.877	34.251	37.349	39.059	20.141	35.806	39.209	30.963	35.636	48.999
PC(18:2_20:4)	144.304	181.103	150.018	153.593	153.228	164.559	119.422	148.343	160.963	122.849	152.497	176.691
PC(16:1_22:6)	7.194	4.938	4.616	6.103	7.259	7.409	3.046	6.261	6.71	4.359	6.39	10.673
PC(18:0_22:5)A	5.054	5.463	5.253	4.687	4.517	5.552	3.793	5.03	5.446	3.988	4.798	6.827
PC(18:0_22:6)	42.782	70.862	62.114	48.568	41.598	53.435	45.915	50.887	53.768	38.355	39.122	65.837
PC(18:2_22:5)	16.414	17.386	13.29	17.9	18.667	20.365	10.328	18.091	21.454	15.322	18.088	24.254
PC(20:4_20:4)	0.7	0.558	0.472	0.566	0.631	0.63	0.514	0.881	0.621	0.743	0.678	1.023
PC(14:0_16:0)	0.248	0.28	0.256	0.321	0.268	0.3	0.243	0.269	0.267	0.243	0.287	0.378
PC 38:1	5.467	6.202	5.407	3.951	4.403	5.058	4.302	3.807	3.267	3.912	4.215	6.283
PC(20:0_18:2)	5.042	6.971	6.055	4.886	4.727	6.258	4.657	4.59	4.577	4.813	4.98	6.553
PC(14:0_18:2)	1.526	1.592	1.028	1.512	1.612	2.36	1.026	0.924	1.223	1.125	1.11	1.665
PC(16:0_18:3)	53.6	57.32	38.461	62.084	52.551	75.92	35.494	38.969	43.019	41.728	44.019	73.621
PC(16:0_20:3)	86.456	67.269	64.72	86.048	78.436	91.829	51.022	65.016	74.051	61.21	63.754	94.224
PC(16:0_20:4)	90.824	105.81	80.723	123.168	103.506	141.929	68.934	105.365	116.947	98.114	120.583	145.693
PC(18:2_18:3)B	17.219	16.295	14.794	19.042	15.765	22.312	11.989	16.914	13.762	13.742	13.843	18.11
PC(16:0_20:5)	11.338	15.773	14.613	11.277	9.756	13.47	12.655	13.019	10.965	13.499	12.419	15.012
PC(16:0_22:4)	144.821	198.939	154.918	174.575	154.382	205.744	113.887	179.391	202.734	146.01	195.632	257.679
PC(18:0_20:4)	47.894	65.791	51.233	57.734	51.055	68.041	37.663	59.326	67.046	48.287	64.697	85.217
PC(16:0_22:5)A	32.075	29.999	23.523	33.84	36.473	40.164	20.026	35.256	38.576	31.179	35.42	48.915
PC(16:0_22:5)B	86.35	105.725	105.326	85.318	102.281	94.368	67.938	92.099	91.098	77.712	86.995	102.437
PC(16:0_22:6)	140.397	178.096	145.963	152.112	145.979	169.349	120.288	145.472	152.686	122.353	148.257	172.962
PC(18:1_20:5)	140.397	178.096	145.963	152.112	145.979	169.349	120.288	145.472	152.686	122.353	148.257	172.962
PC(18:0_22:5)B	2.64	2.656	2.888	2.221	2.388	2.43	1.59	2.185	2.67	3.06	3.03	2.78
PC(p-32:1) / PC(o-32:2)	0.529	0.639	0.446	0.471	0.275	0.494	0.346	0.418	0.189	0.29	0.247	0.308
PC(p-34:0) / PC(o-34:1)	1.92118	2.25796	2.00628	1.9942	1.80688	2.51578	1.42787	2.20599	2.25971	1.7759	2.15365	3.16364
PC(p-34:1) / PC(o-34:2)	2.16708	3.3245	2.89076	2.99661	1.96297	2.70622	2.33991	2.35774	2.49342	1.72365	2.27355	3.01884
PC(p-34:2) / PC(o-34:3)	0.753422	0.659089	0.704217	0.760261	0.599431	0.671552	0.486734	0.544701	0.388608	0.416291	0.511658	0.654316
PC(p-36:1) / PC(o-36:2)A	3.10715	3.67338	3.07743	2.72445	2.54294	3.14162	2.32787	2.55885	1.91457	1.97765	2.68231	3.49976
PC(p-36:1) / PC(o-36:2)B	3.10715	3.67338	3.07743	2.72445	2.54294	3.14162	2.32787	2.55885	1.91457	1.97765	2.68231	3.49976
PC(p-36:2) / PC(o-36:3)	0.687881	1.06066	0.864548	0.913033	0.640317	0.731058	0.66856	0.76448	0.703625	0.583774	0.724896	1.08523
PC(p-36:4) / PC(o-36:5)	0.776406	0.715379	0.678747	0.877203	0.794443	0.881531	0.630553	0.706681	0.547583	0.646449	0.808327	0.901441
PC(p-36:5) / PC(o-36:6)	0.167335	0.237003	0.258968	0.215204	0.115456	0.133949	0.15204	0.134126	0.0928109	0.073949	0.106929	0.0943415
PC(p-38:3) / PC(o-38:4)	1.03811	1.25496	1.07058	1.2176	0.964871	1.26777	1.05398	1.02662	1.04637	0.789344	1.19685	1.38717
PC(p-38:4) / PC(o-38:5)A	1.99176	1.91418	2.20235	2.01437	1.68233	2.23184	1.68682	1.90569	1.92268	1.83966	1.8156	2.52893
PC(p-38:4) / PC(o-38:5)B	1.30227	1.12986	1.06615	1.73438	0.525892	1.09742	0.790664	2.52648	1.0511	1.72358	1.14727	0.728133
PC(p-38:5) / PC(o-38:6)	2.67583	2.92504	2.85659	2.64827	2.51408	2.75183	2.3162	2.42145	2.44823	2.23618	2.49501	2.9036
PC(p-38:6) / PC(o-38:7)	1.57967	1.76623	1.50105	1.64457	1.46222	1.71736	1.402	1.33185	1.44175	1.1758	1.37663	2.27424
PC(p-40:3) / PC(o-40:4)	0.371569	0.434833	0.351734	0.373922	0.289652	0.440314	0.288946	0.326185	0.283236	0.27708	0.292539	0.263329
PC(p-40:4) / PC(o-40:5)	0.368555	0.312154	0.387218	0.338537	0.216187	0.343901	0.158465	0.263973	0.231981	0.245018	0.376504	0.268473
PC(p-40:5) / PC(o-40:6)	0.876371	0.751235	0.718626	0.771457	0.749214	0.886311	0.577565	0.581021	0.667838	0.629691	0.684775	1.18542
PC(p-40:6) / PC(o-40:7)A	1.11157	1.18308	1.38854	1.49109	1.02348	1.75401	1.08256	0.919244	1.22575	1.28046	1.22547	1.74732
PC(p-40:6) / PC(o-40:7)B	1.2355	1.74334	1.52107	1.48225	1.14736	1.51154	1.22833	0.998734	1.23511	1.03855	1.33114	1.49776
PE 34:1	0.556283	0.854611	0.553523	0.719529	0.547465	1.09895	0.554471	0.566131	0.519317	0.486642	0.684049	0.675531
PE(16:0_18:2)	2.35722	3.48575	2.95361	3.8338	3.03346	4.1801	3.51525	2.52073	2.23189	2.74145	3.98157	4.0618
PE(18:0_18:2)	5.67835	8.2135	7.70774	9.071	7.02713	8.90012	7.86238	5.8733	3.45007	4.59158	7.93459	7.68959
PE 36:3	1.78824	3.07501	2.47037	3.00919	2.6255	3.46867	2.7579	2.05574	1.94307	2.50779	3.67071	3.67304
PE(16:1_20:3)	3.07833	4.77735	3.39227	4.04573	4.37326	5.5141	2.95816	3.99346	4.38568	3.51392	6.24104	6.54845
PE(18:0_20:4)	5.54393	10.3537	8.03742	9.25219	7.05613	11.7823	8.15549	9.19559	6.55416	6.94994	13.212	12.3025
PE 38:5	2.61709	3.64968	2.35979	3.35868	4.0875	4.63397	2.78755	3.80578	3.40361	4.71067	5.91551	5.61096
PE(16:1_22:5)	6.6814	14.2581	9.2759	11.0618	10.8758	13.9157	9.46656	10.7864	10.7217	10.4828	16.8068	17.3222
PE 40:4	0.161605	0.189163	0.147343	0.131294	0.205379	0.151735	0.114542	0.104621	0.114243	0.125853	0.193017	0.138667
PE 40:6	2.14309	5.3155	3.95519	3.64876	2.57168	3.78091	3.90379	3.70681	2.73491	2.98813	4.77914	5.14592
PE O-34:3/P-34:2	0.651244	0.768545	0.509889	0.632751	0.814082	0.522167	0.442341	0.243332	0.343104	0.328002	0.463486	0.584494
PE O-36:2/P-36:1/35:2	0.286267	0.337006	0.251037	0.21355	0.33861	0.094172	0.218231	0.171861	0.0664109	0.162616	0.267809	0.336058
PE O-36:3/P-36:2/35:3	0.943163	0.938376	0.924938	0.901725	1.14057	1.32444	0.737402	0.430663	0.353225	0.616622	0.931027	0.814158
PE O-36:4/P-36:3	0.907248	0.932503	0.593151	0.772876	0.982473	0.776863	0.469728	0.253775	0.335055	0.44435	0.577255	0.541538
PE O-36:5/P-36:4	1.22091	1.50234	1.20991	1.42057	1.56052	1.54156	1.18085	0.935467	1.27935	0.658301	1.4264	1.80516
PE O-36:6/P-36:5	0.461328	0.712574	0.643684	0.663339	0.91617	0.465516	0.536026	0.442293	0.267402	0.370433	0.707224	0.413661
PE O-38:4/P-38:3/37:4	1.3682	1.29787	1.08434	1.28645	1.39798	1.63457	0.832088	1.0559	0.975218	0.79322	1.67325	1.17278
PE O-38:5/P-38:4	2.04712	2.7116	2.0181	2.08543	2.1088	2.35221	2.02183	2.46197	1.4949	2.00338	2.98867	2.57622
PE O-38:6/P-38:5	0.443137	0.331154	0.146207	0.327605	0.322187	0.270468	0.159852	0.309496	0.299523	0.131375	0.387719	0.301696
PE O-38:7/P-38:6	4.9631	6.6477	5.58498	6.13879	5.94542	6.56069	5.07767	4.4591	4.64251	3.5214	6.31966	5.16812
PE O-40:6/P-40:5/39:6	4.37316	6.24011	5.26153	5.24079	5.26969	6.15196	4.11584	4.93143	3.13679	3.30275	4.96244	4.55387
PE O-40:7/P-40:6/39:7	3.74362	4.37097	4.52423	4.53381	4.08548	4.76888	3.6437	3.17294	3.20452	2.53942	4.27409	3.33265
PG 34:1	2.92933	2.75544	3.56638	3.15743	3.72653	2.23485	2.35145	2.01212	1.95469	1.56657	2.00955	2.34378
PG 36:3	2.23778	1.95908	2.41484	2.07737	3.1698	1.59512	1.83634	1.68354	1.31459	1.11981	1.7184	1.92113
PG 36:2	0.946419	0.629667	0.576324	0.652966	0.868326	0.522003	0.436446	0.426008	0.4413	0.413157	0.383875	0.561509
PG 36:1	1.52439	1.40969	1.52416	1.56432	1.81455	1.1009	1.31016	0.979562	0.991683	0.850902	1.04616	1.11086
PI 32:1	0.0894136	0.0330203	0.0452502	0.0408277	0.114818	0.0806283	0.0380411	0.0281751	0.0409263	0.0468857	0.0617652	0.0589723
PI 34:0	0.032351	0.0237178	0.0463862	0.0390273	0.0522693	0.03885	0.0334662	0.0359963	0.0263817	0.0497028	0.0399325	0.0517858
PI 34:1	0.554747	0.348196	0.42303	0.58047	0.76074	0.462354	0.368701	0.310717	0.382021	0.463001	0.381434	0.357369
PI 34:2	5.52169	4.57524	5.14166	4.97149	6.91237	6.01048	4.88044	3.74297	5.16575	4.89852	4.69425	4.32165
PI 36:1	0.349864	0.24549	0.319713	0.354062	0.564474	0.353467	0.261081	0.155659	0.243633	0.201098	0.257781	0.197718
PI 36:2	6.60846	5.74332	6.18562	6.69917	8.85175	7.23159	5.5706	3.90268	5.35701	5.63563	6.21342	4.80952
PI 36:3	5.0782	3.41943	3.77224	4.21078	6.1415	5.50852	3.25603	3.1652	5.143	5.3369	4.1402	4.23936
PI 36:4	12.3517	11.9919	10.6753	9.97565	16.6065	14.7821	10.4672	12.5289	14.9429	15.3688	12.5226	13.6921
PI 36:5	2.47182	2.11609	2.1724	2.00273	3.23731	2.67056	2.12026	2.19244	2.3035	2.60484	2.08776	2.22264
PI 38:2	0.503991	0.335027	0.246773	0.47582	0.810228	0.66493	0.272981	0.359212	0.566269	0.498687	0.525561	0.311191
PI 38:3	6.84157	4.45988	4.21473	4.66298	7.66791	6.67039	3.60059	3.07132	5.10842	5.17503	4.52696	4.12593
PI 38:4	51.6271	47.1505	47.4613	43.6673	69.7449	65.4268	40.7513	41.9204	56.7024	60.6535	53.4946	51.4562
PI 38:5	8.21282	5.11008	5.3762	5.7223	10.3652	7.96047	5.11204	6.20547	8.54521	9.98212	6.83116	7.9476
PI 38:6	1.33259	1.14839	1.20781	1.13903	1.91226	1.56641	1.15251	1.1566	1.63501	1.5153	1.27396	1.18866
PI 40:4	0.204739	0.144711	0.12937	0.135868	0.293883	0.203745	0.0982476	0.120585	0.162532	0.180851	0.166457	0.161609
PI 40:5	0.855304	0.457251	0.602104	0.60253	0.922295	0.843847	0.432346	0.485946	0.817676	0.588893	0.578114	0.576832
PI 40:6	2.46599	2.11918	2.13447	2.14025	3.14282	2.89956	1.79529	1.73532	2.72242	2.4585	2.35599	1.79598
LPI 18:0	0.148509	0.145607	0.112506	0.128466	0.245361	0.197263	0.12263	0.0789071	0.196634	0.249468	0.214788	0.182701
LPI 20:4	0.471726	0.402417	0.281272	0.407914	0.602402	0.516457	0.311262	0.32525	0.519185	0.507686	0.41601	0.367353
PS 38:2	1.51094	1.21365	0.777861	1.06854	1.5287	2.07194	1.24339	1.50305	1.54952	1.75475	1.64405	1.77906
PS 38:1	21.8103	21.7279	17.3524	17.3689	21.2185	29.2314	27	30.7938	24.5918	31.579	28.554	25.0164
PS 40:4	1.53386	1.15872	0.952436	1.10076	1.54022	2.15641	1.33109	2.08524	1.6768	1.79961	1.60363	1.59438
PS 40:3	6.02253	5.57949	3.63483	4.63038	6.54358	8.71503	6.23486	9.69931	8.12509	8.65097	8.51339	7.70064
TG(14:0_16:0_18:2)	1.41506	0.762872	0.615427	1.21699	0.888256	1.24945	0.834503	0.83152	0.239433	0.586331	0.747492	0.808865
TG(14:0_16:0_18:1)	0.682904	0.427531	0.334721	0.662622	0.401297	0.612336	0.449466	0.486248	0.104431	0.338097	0.387444	0.43623
TG(15:0_16:0_18:2)	1.59991	1.69266	1.72621	2.04814	1.09246	1.85068	1.57518	1.97262	1.37062	1.61186	1.83885	1.44646
TG(14:0_18:1_18:2) & TG(16:0_16:1_18:2)	4.78567	3.07677	2.10422	4.63652	3.03956	4.7326	2.82934	2.76929	1.06775	3.26206	3.03018	4.03448
TG(16:0_16:1_18:1) & TG(16:0_16:0_18:2)	9.05189	5.3076	4.43513	7.34062	5.22839	7.11626	6.10393	6.20206	1.50433	4.40813	5.23386	5.71234
TG(16:0_16:0_18:1)	3.62388	2.25857	1.82116	3.31026	2.22788	3.44423	2.81884	2.73529	0.630745	1.6043	1.67557	2.09767
TG(16:0_17:0_18:2) & TG(16:0_17:1_18:1)	0.899511	0.653683	0.507838	0.896755	0.530568	0.815911	0.630794	0.586832	0.169589	0.327271	0.53835	0.545546
TG(16:0_18:2_18:3)	9.36825	7.77582	5.71712	10.4451	6.31639	10.4977	8.02954	5.86127	2.5179	8.22531	7.92709	7.23638
TG(16:0_18:2_18:2)	20.4917	22.7949	14.1468	24.7405	14.7142	22.4928	20.6014	16.4544	7.23694	22.2711	22.0748	21.3881
TG(16:0_18:1_18:2)	26.7147	22.9091	15.2323	26.1277	16.999	24.8374	21.1979	19.797	8.24654	22.9989	22.7332	27.2063
TG(16:0_18:1_18:1)	6.41864	3.89695	2.4677	5.48283	3.91138	5.97572	4.22978	3.9941	1.43076	3.87742	2.79751	4.81064
TG(18:2_18:2_18:2)	7.81195	5.2497	4.15884	8.47967	4.82235	6.7803	6.33027	6.45313	2.92575	5.51751	7.71047	6.70701
TG(18:1_18:2_18:2)	21.8579	17.0697	15.2305	22.551	15.8307	22.1453	20.873	19.9258	4.21879	12.6806	18.4543	14.3326
TG(18:0_18:1_18:2)	5.43491	3.64409	3.03444	4.98894	3.27923	5.38379	4.25794	3.64251	1.20869	3.14865	2.67956	4.21668
TG(18:0_18:1_18:1)	1.28048	0.805859	0.864104	1.19514	0.657346	1.10671	0.98476	0.79919	0.248989	0.583086	0.660498	1.11516
TG(18:0_18:3_20:2)	0.69015	0.689834	0.476469	0.724974	0.485591	0.707891	0.692929	0.709077	0.294329	0.644703	0.632803	0.826087
TG(14:0_16:0_18:0)	1.07524	0.898245	0.922739	0.925377	0.716191	1.14091	1.14009	0.975731	0.314426	0.547867	0.722487	0.67931
TG(14:0_18:2_18:2)	2.30994	1.65112	1.24015	2.61211	1.60635	2.71902	1.69201	1.30352	0.437984	1.68193	1.53819	1.5541
TG(16:0_18:0_18:0)	5.40038	5.36002	5.28529	1.23985	3.19363	6.32995	5.10874	4.4426	1.63222	4.92677	5.06444	3.47768
TG(16:0_18:0_18:1)	1.23521	0.873262	0.860646	1.14752	0.588997	0.982259	0.987807	0.908516	0.219094	0.52069	0.64419	0.89764
TG(16:0_18:3_18:3)	2.89458	2.31929	1.88995	3.61159	2.15268	3.73181	2.33383	2.02146	0.727846	2.29437	2.22719	1.995
TG(18:0_18:0_18:1)	0.912903	0.663359	0.526909	0.6473	0.353465	0.845877	0.793021	0.417633	0.174425	0.435233	0.582663	0.743044
TG(18:1_18:1_18:2)	13.9581	10.2377	8.83226	12.2681	9.26	12.4278	11.8095	11.3737	3.18611	8.08543	10.9796	11.8638
TG(16:0_18:1_22:1) & TG(18:0_18:1_20:1)	0.688488	0.456866	0.410706	0.642541	0.314269	0.654466	0.544899	0.31282	0.118725	0.336035	0.443597	0.688205
TG(18:1_18:1_20:1)	1.51466	1.05891	1.0676	1.51497	0.672734	1.48561	1.28373	0.822054	0.28529	0.718589	0.922152	1.64954
TG(18:1_18:2_20:1)	2.82758	1.90489	1.80078	2.60037	1.25926	2.66561	2.04058	1.31924	0.574663	1.53235	1.40244	2.36515
TG(16:0_18:1_22:5) & TG(18:1_18:1_20:4)	2.12818	1.57836	1.37819	2.05038	1.25172	1.69372	1.76251	1.70846	0.841933	1.63752	1.72083	1.91489
TG(16:0_18:2_22:5) & TG(18:1_18:2_20:4)	31.0346	27.7471	21.7583	31.7807	21.6565	30.2234	28.8352	27.5474	15.7674	30.8124	33.2151	36.2767
TG(18:2_18:2_20:4)	17.8337	20.0268	15.0409	22.6716	13.8456	19.2997	19.4964	15.4058	13.2406	26.1885	23.2314	22.9988
TG(18:2_18:3_20:4)	3.38746	3.38088	3.30216	4.50722	2.47052	4.19516	3.61113	2.57473	1.61122	3.56736	3.57972	3.17678
TG(18:2_18:3_22:1)	0.88102	0.797711	0.657919	0.851353	0.589987	0.924437	0.907438	0.774392	0.292407	0.526586	0.746685	0.94224
TAG 58:7	2.36679	1.68879	1.56406	2.5814	1.45375	2.22343	1.86519	2.05117	0.603071	1.67953	1.99469	2.58562
TG(18:1_18:1_22:6) & TG(18:1_20:3_20:4)	1.63789	1.59044	1.33039	1.77448	1.23423	1.747	1.64509	1.57026	0.852438	1.6285	1.88537	2.23901
TG(18:1_18:2_22:6) & TG(18:1_20:4_20:4)	4.62402	5.21808	4.52301	6.44283	3.73349	5.57555	5.31686	4.81692	3.15791	6.34033	5.96174	6.81571
TG(18:2_20:4_20:4)	6.56557	8.28257	8.55705	9.99239	4.82028	7.8792	9.32532	6.43187	4.03972	8.9336	9.38348	7.7551
TG(16:0_18:0_22:1) & TG(16:0_16:0_24:1)	0.494129	0.370451	0.349878	0.417432	0.243069	0.541543	0.397565	0.344718	0.126307	0.222388	0.401691	0.654964
TG(18:1_18:1_22:1)	0.305033	0.197114	0.192522	0.296327	0.117448	0.300968	0.218122	0.170054	0.0508281	0.14574	0.192239	0.341163
TG(16:0_18:1_24:1) & TG(18:0_18:1_22:1)	0.502961	0.234883	0.346849	0.449763	0.173707	0.511961	0.368738	0.24218	0.0962007	0.201319	0.360847	0.547034
TG(16:0_16:0_17:0) & TG(15:0_16:0_18:0)	0.141428	0.101867	0.11603	0.0914561	0.069601	0.111771	0.0924327	0.0997937	0.058665	0.107685	0.0806059	0.101814
TG(16:0_18:0_20:0)	61.6298	58.4463	72.4919	9.10952	40.7486	76.2979	59.5229	57.8229	17.0153	55.4903	64.169	45.5678
TG(14:0_16:0_16:0) & TG(12:0_16:0_18:0)	0.443886	0.367428	0.37518	0.445559	0.274161	0.430272	0.437971	0.386421	0.211466	0.298225	0.333639	0.252105
TG(12:0_18:1_18:2)	0.298037	0.209239	0.17207	0.275155	0.203188	0.35806	0.229011	0.181999	0.0468043	0.159636	0.192021	0.206566
TG(12:0_18:2_18:2)	0.126892	0.0703784	0.0663693	0.0987212	0.0871011	0.156811	0.0964966	0.0961745	0.0234651	0.0704204	0.129092	0.0813103
TG(15:0_16:0_18:1)	0.224721	0.197763	0.191779	0.225539	0.124824	0.23336	0.194148	0.187804	0.0495637	0.104692	0.166598	0.126084
TG(16:0_16:0_18:0)	0.7208	0.53381	0.691251	0.410835	0.396313	0.712892	0.749003	0.620065	0.233949	0.398498	0.53671	0.532584
TG(16:0_17:0_18:1)	4.01511	3.54643	3.37715	4.34327	2.26876	4.58163	3.23161	2.85271	0.899636	2.21114	2.13192	3.51483
TG(16:0_17:1_18:2) & TG(15:0_18:1_18:2)	1.61595	1.26647	1.01193	1.80077	1.04333	1.72993	1.06872	0.982614	0.346605	1.04576	1.14143	1.23365
TG(16:1_17:1_18:2) & TG(15:0_18:2_18:2)	0.70142	0.746587	0.582923	0.958718	0.440118	0.806209	0.59238	0.463832	0.173916	0.487293	0.599258	0.437913
TG(17:0_18:1_18:1)	0.337079	0.296893	0.234992	0.356203	0.215205	0.382615	0.25588	0.213063	0.0811052	0.190154	0.21013	0.292966
TG(17:0_18:1_18:2)	1.04495	0.815292	0.537691	0.972521	0.629262	1.04153	0.674451	0.623996	0.207665	0.465976	0.652623	0.684792
TG(17:0_18:2_18:2) & TG(17:1_18:1_18:2)	1.34863	1.08245	0.826973	1.32047	0.858281	1.29128	0.974773	0.787427	0.282383	0.765706	0.931643	0.820751
TAG 53:5	1.15465	0.800872	0.600887	1.22145	0.713039	1.00519	0.773022	0.711698	0.225439	0.63409	0.768005	0.758331
TG(16:0_18:1_20:4)	21.8579	17.0697	15.2305	22.551	15.8307	22.1453	20.873	19.9258	4.21879	12.6806	18.4543	14.3326
TG(16:0_18:2_20:4)	7.81195	5.2497	4.25479	7.84748	4.82235	6.92755	6.33027	6.45313	2.98501	5.52805	7.71047	6.49461
TG(18:2_18:2_18:3)	16.2827	10.6711	12.0676	17.4648	13.0164	19.6546	16.3865	15.0533	1.88256	8.58355	12.288	6.44514
TG(18:2_18:3_18:3)	2.37846	2.18688	2.18013	3.14467	2.00416	3.11326	1.98438	1.69536	1.03154	2.68858	2.32736	2.04755
TG(18:1_18:1_19:1)	0.339016	0.308543	0.292111	0.370166	0.180042	0.438768	0.307071	0.181476	0.0711503	0.184174	0.243759	0.351753
TG(18:1_18:3_20:1) & TG(16:0_18:1_22:4)	3.40261	2.40002	2.48067	2.87091	1.66392	2.96717	2.68511	1.88681	0.77285	1.6918	2.49532	3.30069
TG(18:0_18:1_20:4)	0.69015	0.689834	0.476469	0.724974	0.485591	0.707891	0.692929	0.709077	0.294329	0.644703	0.632803	0.826087
TG(16:0_18:1_22:6)	31.0346	27.7471	21.7583	31.7807	21.6565	30.2234	28.8352	27.5474	15.7674	30.8124	33.2151	36.2767
TG(16:0_18:2_22:6)	18.1233	20.352	15.2851	23.0398	14.0704	19.6131	19.813	15.6559	13.4556	26.6138	23.6087	23.3722
TG(14:0_17:1_18:2) & TG(15:0_16:1_18:2)	0.0789326	0.0832926	0.0516116	0.13109	0.0702638	0.144274	0.0918498	0.0892856	0.0712385	0.107879	0.116293	0.114953
TG(16:0_18:0_19:0)	0.0798939	0.0895714	0.0862406	0.0549678	0.0478727	0.114883	0.0736232	0.0874687	0.0265989	0.0938531	0.0784584	0.0735575
TG(17:0_18:0_18:1) & TG(16:0_18:1_19:0)	0.232666	0.242844	0.168515	0.155887	0.132816	0.230898	0.212125	0.125813	0.0683677	0.118049	0.181833	0.257374
