# Supplementary material for: Enhanced resistance to Listeria infection in mice surviving sepsis: the role of lipid metabolism and myeloid cell reprogramming
Source: Front Pharmacol. 2025 May 30;16:1588987. doi: 10.3389/fphar.2025.1588987 (PMC12162922; doi:10.3389/fphar.2025.1588987)
Supplement: Supplementary file 3 [file Table1.xlsx]

## Sheet: Acylcarnitine
Sample Name	S1	S2	S3	S4	S5	S6	C1	C2	C3	C4	C5	C6	S1'	S2'	S3'	S4'	S5'	S6'	C1'	C2'	C3'	C4'	C5'	C6'	NIST 01	NIST 02	NIST 03	NIST 04	QC 01	QC 02	QC 03	QC 04	Sample Name	NIST QC mean	QC mean
Carnitine	846067	726170	809974	774185	641705	525254	671129	666061	826610	657792	771706	721485	615044	526857	479660	508741	525238	549268	484778	634097	639649	437689	554977	482256	938384	946692	1.02636e+06	904876	695048	660446	677607	662378	Carnitine	954078	673870
AC 2:0	438899	628268	686886	603251	540789	371936	461175	438314	619423	449700	556632	546037	520903	459044	504455	505974	427672	534014	313873	454865	435553	365813	611333	424246	232248	217661	243377	180409	589803	522235	532002	502525	AC 2:0	218424	536641
AC 5:0	3621.7	4892.14	7869.23	11507.8	6742.3	6049.8	6604.42	6545.04	5515.45	7058.46	8112.83	6619.84	5670.26	5089.25	4610.51	5052.09	5405.49	6856.13	4839.27	5289.27	5241.19	3655.77	6925.81	5093.5	4732.72	5087.65	4707.45	4176.39	5652.97	6689.34	6426.74	5416.59	AC 5:0	4676.05	6046.41
AC 6:0	1590.01	6132.51	6688.61	4494.28	5189.51	3875.8	4552.54	5314.94	5620.1	4401.34	2792.46	5343.51	3591.06	3464	938.347	3837.78	1924.43	2929.56	2748.94	2424.51	1696.02	2132.49	3725.48	2789.55	2905.64	2344.48	2884.54	2403.24	3942.77	3478.55	4696.05	3448.54	AC 6:0	2634.48	3891.48
AC 14:1	1454.95	4602.78	4568.55	3294.55	4676.72	2945.84	2835.08	3749.93	5066.96	3942.85	3001.87	4339.32	3955.63	2933.05	2432.62	4365.65	3019.29	1664.58	2778.6	3430.05	2360.29	3082.19	5132.13	1542.08	6000.79	5410.13	6215.74	4347.35	4080.28	3647.29	3661.4	3018.05	AC 14:1	5493.5	3601.75
AC 14:0	1553.96	3534.49	3371.45	3881.19	4505.02	2424.42	4043.4	3337.75	5703.07	3654.02	2144.75	3978.67	3817.85	4509.31	3478.8	4946.28	2799.75	4919.11	3351.62	6115.68	3358.51	2091.1	4914.62	2163.79	1486.38	1296.4	1084.59	1653.45	3006.12	4168.07	2748.31	3264.87	AC 14:0	1380.21	3296.84
AC 16:1	1276.82	4945.67	4928.09	3709.77	3653.02	2565.05	2551.08	3321.11	6297.58	3842.11	3057.47	5027.74	4362.76	3792.93	2235.58	5043.97	2813.13	3269.14	2379.2	3277.43	2399.61	2209.89	5964.89	2590.16	1670.11	2304.56	2085.89	2792.52	3989.36	3426.46	2576.35	4150.13	AC 16:1	2213.27	3535.58
AC 16:0	5949.61	10018.1	11216.7	10773.3	10569.2	9128.98	7902	9883.6	15196.3	8642.89	11620.1	11799.4	9743.87	7547.23	7790.61	12809.3	9867.28	11115.7	7764.78	14982.5	10269.8	6936.35	17908	8748.58	5609.14	7177.29	5736.58	6579.78	11038.8	10826.3	9961.48	11524.5	AC 16:0	6275.7	10837.8
AC 18:2	2839.22	10644.9	9952.76	6446.63	8021.95	6072.13	6349.46	7211.03	11579.3	7498.32	6329.26	8897.37	6767.85	8263.63	4793.76	10393.6	6022.82	7869.5	4900.99	12083.1	6971.55	4744.85	8144.15	5522.53	5693.62	5461.42	6948.89	5620.54	7264.75	7801.79	6736.28	7274.98	AC 18:2	5931.12	7269.45
AC 18:1	3703.96	8201.91	7180.03	6870.57	10953.6	6040.41	7001.82	5486.69	13599.9	8521.69	7164.61	11065.2	8193.82	9987.81	5067.47	11511.3	8029.01	8555.38	5490.06	10878.9	7442.05	5423.86	11316.7	5564.88	8495.7	5646.17	6130.66	7312.69	10167.6	9905.76	9595.5	8096.61	AC 18:1	6896.3	9441.36
AC 18:0	1649.24	2384.47	2214.05	2529.71	2938.64	1926.32	2901.46	2247.82	2529.58	1890.66	3240.7	2544.74	1923.45	884.031	2870.82	2501.62	3221.97	2489.36	1741.62	3335.29	2402.84	2650.27	2982.92	2285.79	2936.18	2115.1	2203.07	1681.04	2826.21	2284.34	2880.48	2231.44	AC 18:0	2233.85	2555.62
AUC of analyte/AUC of NIST QC mean	S1	S2	S3	S4	S5	S6	C1	C2	C3	C4	C5	C6	S1'	S2'	S3'	S4'	S5'	S6'	C1'	C2'	C3'	C4'	C5'	C6'	NIST 01	NIST 02	NIST 03	NIST 04	Sample Name
Carnitine	0.88679	0.761123	0.84896	0.811449	0.672592	0.550536	0.703432	0.698121	0.866397	0.689454	0.808851	0.756212	0.644648	0.552216	0.502748	0.533229	0.550519	0.575706	0.508111	0.664617	0.670437	0.458756	0.58169	0.505468	0.983551	0.992259	1.07576	0.94843	Carnitine
AC 2:0	2.00939	2.87637	3.14474	2.76184	2.47587	1.70282	2.11138	2.00672	2.83588	2.05884	2.5484	2.4999	2.38483	2.10162	2.30953	2.31648	1.95799	2.44485	1.43699	2.08249	1.99408	1.67479	2.79884	1.94231	1.06329	0.996506	1.11424	0.825958	AC 2:0
AC 5:0	0.77452	1.04621	1.68288	2.46101	1.44188	1.29378	1.41239	1.39969	1.17951	1.50949	1.73497	1.41569	1.21262	1.08836	0.985984	1.08042	1.15599	1.46622	1.0349	1.13114	1.12086	0.781807	1.48112	1.08927	1.01212	1.08802	1.00671	0.893144	AC 5:0
AC 6:0	0.60354	2.32779	2.53888	1.70595	1.96985	1.47118	1.72806	2.01745	2.13329	1.67067	1.05997	2.0283	1.3631	1.31487	0.35618	1.45675	0.730481	1.11201	1.04345	0.9203	0.643778	0.809456	1.41413	1.05887	1.10293	0.889923	1.09492	0.912228	AC 6:0
AC 14:1	0.26485	0.83786	0.831629	0.599718	0.851318	0.536241	0.516078	0.682611	0.922356	0.717729	0.54644	0.7899	0.720056	0.533913	0.442818	0.794693	0.549612	0.30301	0.505798	0.624384	0.429651	0.56106	0.934218	0.28071	1.09234	0.984824	1.13147	0.791361	AC 14:1
AC 14:0	1.12589	2.56084	2.44272	2.81204	3.26402	1.75656	2.92956	2.4183	4.13205	2.64745	1.55393	2.88267	2.76614	3.26713	2.5205	3.58373	2.0285	3.56404	2.42835	4.43099	2.43334	1.51506	3.56079	1.56773	1.07693	0.939282	0.785815	1.19798	AC 14:0
AC 16:1	0.576894	2.23456	2.22661	1.67615	1.65051	1.15894	1.15263	1.50055	2.84538	1.73595	1.38143	2.27164	1.97119	1.71372	1.01008	2.27897	1.27103	1.47707	1.07497	1.48081	1.08419	0.998472	2.69506	1.17029	0.75459	1.04125	0.942446	1.26172	AC 16:1
AC 16:0	0.94804	1.59633	1.78732	1.71668	1.68414	1.45466	1.25914	1.5749	2.42145	1.3772	1.8516	1.88018	1.55264	1.20261	1.24139	2.04109	1.5723	1.77124	1.23728	2.38738	1.63644	1.10527	2.85354	1.39404	0.893788	1.14366	0.914095	1.04845	AC 16:0
AC 18:2	0.4787	1.79475	1.67806	1.08692	1.35252	1.02377	1.07053	1.2158	1.95229	1.26423	1.06713	1.50012	1.14107	1.39327	0.808239	1.75238	1.01546	1.32682	0.826317	2.03724	1.17542	0.799993	1.37312	0.931111	0.959958	0.920807	1.1716	0.947636	AC 18:2
AC 18:1	0.537094	1.18932	1.04114	0.996268	1.58833	0.875891	1.0153	0.795598	1.97206	1.23569	1.03891	1.60452	1.18815	1.44828	0.734809	1.6692	1.16425	1.24058	0.796088	1.5775	1.07914	0.786489	1.64098	0.806936	1.23192	0.818724	0.888978	1.06038	AC 18:1
AC 18:0	0.738294	1.06743	0.991139	1.13245	1.31551	0.862334	1.29886	1.00626	1.13239	0.846367	1.45073	1.13917	0.861048	0.395743	1.28514	1.11987	1.44234	1.11438	0.779651	1.49307	1.07565	1.18641	1.33533	1.02325	1.31441	0.946839	0.986223	0.752532	AC 18:0
No Acylcarnitine internal standard
AUC: Peak area count

## Sheet: Cholesterol
Sample Name	S1	S2	S3	S4	S5	S6	C1	C2	C3	C4	C5	C6	S1'	S2'	S3'	S4'	S5'	S6'	C1'	C2'	C3'	C4'	C5'	C6'	NIST 01	NIST 02	NIST 03	NIST 04	QC 01	QC 02	QC 03	QC 04	Sample Name
CE 16:0	1.64604e+06	1.72736e+06	1.60701e+06	809629	2.2925e+06	1.47294e+06	2.14442e+06	1.26788e+06	1.9581e+06	1.40611e+06	1.9734e+06	1.8794e+06	2.15166e+06	2.02883e+06	1.63666e+06	1.88306e+06	1.1219e+06	1.85725e+06	1.29929e+06	1.45079e+06	2.05944e+06	2.29788e+06	2.32794e+06	2.1186e+06	12690.1	15839.4	13928.1	11405.7	1.94998e+06	1.61107e+06	3.07305e+06	2.20263e+06	CE 16:0
CE 18:1	34775.9	31746	34008.8	33427.8	37453.4	35634.3	30678.2	46259.2	48682.2	36111.9	29617.7	39799.4	24018.2	25793.8	17256.2	21035.5	24571.4	24263.9	32790.6	32167.4	27268.7	25116	40587.4	20960.4	88350	89251.2	91779.2	97183.9	34365.9	30077.2	34015.6	30356.6	CE 18:1
CE 18:2	640952	579035	613877	678285	615167	606827	559447	495556	610183	466371	483166	588549	601552	515714	528217	603619	485820	443089	482654	620184	572736	495322	626334	425831	914351	863804	1.02266e+06	937226	490853	551416	651791	510031	CE 18:2
CE 18:3	58295.4	48207.2	61650.2	58814.8	58855.2	52776.5	47949.9	57463.2	71719.1	45064.9	65578.6	69295.8	47599	39777.8	45031.3	52156.3	49867.7	52260.4	44887	59542	54730.8	47236.1	56028.9	39213.3	113574	83340.9	104252	113785	52569	65644.8	60093.9	52079	CE 18:3
CE 20:2	11822.7	8942.47	9460.3	10293.6	11477.8	10277.7	10296.6	8106.76	9407.6	8333.63	9046.37	9165.43	9471.23	12550.7	10857.8	10988.4	11077.7	11356.9	9310.14	9820.75	9634.19	6048.07	8256.27	8334.71	3390.99	3801.87	3194.63	2820.87	8585.14	11640.3	9596.37	9267.67	CE 20:2
CE 20:3	49326.6	40265.4	49905.7	46414	52011.3	41272.9	32755.8	49865.8	57366.8	39526.6	46978.7	49033.9	25587.5	31018.7	22219	33032.1	25889.2	21261.2	27084.5	31108	33080	29797.4	41280.6	19175	39799.9	34258.3	37134.7	39687.9	36796.2	37399	42247.4	38970	CE 20:3
CE 20:4	816842	823261	818966	829281	1.00048e+06	933863	690724	912907	1.18066e+06	712249	1.05727e+06	872620	574373	634436	660618	632963	524938	504571	665962	691973	750640	540635	759633	404319	588102	609660	592936	586491	729430	766799	771994	787950	CE 20:4
CE 20:5	246269	171489	217256	246841	253261	220627	127844	181200	334902	161559	199909	181285	219561	174042	192675	239449	184735	175604	187113	185645	230747	179940	291819	140327	113496	99083.4	128634	110084	185649	200916	198994	208524	CE 20:5
CE 22:6	1.16075e+06	1.18103e+06	1.22672e+06	1.49034e+06	1.4296e+06	1.29268e+06	1.26003e+06	1.29254e+06	2.02065e+06	1.10814e+06	1.35886e+06	1.26877e+06	1.16446e+06	983553	861917	951210	955783	1.01254e+06	982410	997058	1.48888e+06	1.04212e+06	1.42949e+06	821920	175712	149623	158831	159151	1.2687e+06	1.34602e+06	1.28458e+06	1.25694e+06	CE 22:6
Cholesterol	327278	320787	338060	286087	365961	314589	311655	353135	320702	280067	323566	305584	309536	328435	318808	317403	331931	346921	329622	319229	375592	339155	345541	314018	367895	368484	387394	364390	342960	308716	322195	336708	Cholesterol
Cholesterol-d7	39739.4	41562	40707.7	31153.8	41868.1	25558.4	37320.1	43477	31361.7	35216.8	31432.6	29839.7	27342.3	34596.4	39935.1	31676.6	33655.2	29819.1	41504	31273.2	34846.8	46073.2	49070.8	33619.5	33060.4	36394	35679.2	32533.5	39768.1	34239.4	29207.1	49159.7	Cholesterol-d7
18:1(d7) CE	39134.7	33250.5	23018.3	36110.9	49999.9	46193.9	40965.8	29607.9	53034.3	35552	17738	25976.9	29651.8	27437	28591	24845.7	30950.4	42534.3	30656.2	31170.6	29834.2	27031.9	41462	25870	25049.7	25380.5	26503.2	21343.5	32540.1	41868.8	33508.6	43347.2	18:1(d7) CE
AUC of analyte/AUC of IS	S1	S2	S3	S4	S5	S6	C1	C2	C3	C4	C5	C6	S1'	S2'	S3'	S4'	S5'	S6'	C1'	C2'	C3'	C4'	C5'	C6'	NIST 01	NIST 02	NIST 03	NIST 04	QC 01	QC 02	QC 03	QC 04	Sample Name	NIST QC mean	NIST reference (nmol/mL)
CE 16:0	42.0608	51.9498	69.8144	22.4206	45.8501	31.8861	52.3465	42.8223	36.9214	39.5506	111.253	72.3487	72.5644	73.9452	57.2441	75.7902	36.2482	43.6648	42.3825	46.5435	69.0293	85.0061	56.1465	81.894	0.506595	0.624077	0.525526	0.534386	59.9253	38.479	91.7094	50.8135	CE 16:0	0.547646	210
CE 18:1	0.888619	0.95475	1.47747	0.925699	0.74907	0.771407	0.748874	1.5624	0.917939	1.01575	1.66973	1.53211	0.81001	0.94011	0.603555	0.846646	0.793895	0.570455	1.06962	1.03198	0.914007	0.929124	0.978905	0.810222	3.52698	3.51653	3.46295	4.55332	1.05611	0.718366	1.01513	0.700312	CE 18:1	3.76495	450
CE 18:2	16.3781	17.4143	26.6691	18.7834	12.3034	13.1365	13.6565	16.7373	11.5054	13.118	27.2391	22.6566	20.2872	18.7963	18.475	24.2947	15.6967	10.4172	15.7441	19.8964	19.1973	18.3236	15.1062	16.4604	36.5014	34.0342	38.5865	43.9115	15.0845	13.1701	19.4515	11.7662	CE 18:2	38.2584	1700
CE 18:3	1.48961	1.44982	2.67831	1.62873	1.17711	1.1425	1.17049	1.94081	1.35232	1.26758	3.69707	2.66759	1.60527	1.44979	1.57502	2.09921	1.61121	1.22866	1.46421	1.9102	1.8345	1.74742	1.35133	1.51578	4.53394	3.28366	3.93355	5.33115	1.61551	1.56787	1.79339	1.20144	CE 18:3	4.27057	84
CE 20:2	0.302102	0.268942	0.410989	0.285056	0.229555	0.22249	0.251347	0.273804	0.177387	0.234407	0.509999	0.352829	0.319415	0.457436	0.379763	0.442267	0.357916	0.267007	0.303695	0.315064	0.322924	0.223738	0.199129	0.322177	0.13537	0.149795	0.120538	0.132165	0.263832	0.278019	0.286386	0.213801	CE 20:2	0.134467	5.8
CE 20:3	1.26043	1.21097	2.16808	1.28532	1.04023	0.89347	0.799589	1.6842	1.08169	1.1118	2.64848	1.88759	0.862932	1.13054	0.777132	1.32949	0.836473	0.49986	0.883492	0.99799	1.10879	1.1023	0.995625	0.741205	1.58883	1.34979	1.40114	1.85948	1.13079	0.893242	1.26079	0.899019	CE 20:3	1.54981	35
CE 20:4	20.8726	24.7593	35.5788	22.9648	20.0096	20.2161	16.861	30.8332	22.2622	20.034	59.6049	33.5921	19.3706	23.1234	23.1058	25.4758	16.9606	11.8627	21.7236	22.1995	25.1604	19.9999	18.3212	15.6289	23.4773	24.0209	22.3723	27.4787	22.4163	18.3143	23.0387	18.1776	CE 20:4	24.3373	350
CE 20:5	6.29285	5.15749	9.43837	6.83564	5.06523	4.77609	3.12075	6.11999	6.31483	4.5443	11.2701	6.97867	7.40465	6.34333	6.73901	9.63747	5.96872	4.12853	6.10359	5.95578	7.7343	6.65659	7.03824	5.42432	4.53082	3.90392	4.85353	5.15772	5.70524	4.79869	5.9386	4.81055	CE 20:5	4.6115	38
CE 22:6	29.6604	35.5191	53.293	41.2712	28.5921	27.9837	30.758	43.6553	38.1009	31.1696	76.6073	48.8421	39.2713	35.8477	30.1465	38.2847	30.8811	23.8053	32.0461	31.9871	49.905	38.5513	34.4771	31.7712	7.01451	5.8952	5.99291	7.45666	38.9887	32.1484	38.3358	28.9971	CE 22:6	6.58982	37
Cholesterol	8.23558	7.7183	8.30457	9.18308	8.7408	12.3086	8.35087	8.12234	10.2259	7.95266	10.294	10.2409	11.3208	9.49333	7.98315	10.0201	9.8627	11.6342	7.94194	10.2078	10.7784	7.36122	7.04167	9.34036	11.128	10.1249	10.8577	11.2005	8.624	9.01641	11.0314	6.84926	Cholesterol	10.8277	770
nmol/mL	S1	S2	S3	S4	S5	S6	C1	C2	C3	C4	C5	C6	S1'	S2'	S3'	S4'	S5'	S6'	C1'	C2'	C3'	C4'	C5'	C6'	NIST 01	NIST 02	NIST 03	NIST 04	QC 01	QC 02	QC 03	QC 04	Sample Name	NIST QC mean	stdv	CV (%)
CE 16:0	16128.6	19920.6	26771	8597.4	17581.7	12227	20072.8	16420.6	14157.9	15166	42660.9	27742.8	27825.5	28355	21950.8	29062.5	13899.7	16743.7	16252	17847.5	26469.9	32596.4	21529.9	31403	194.259	239.308	201.518	204.915	22978.9	14755.1	35166.8	19484.9	CE 16:0	210	17.3534	8.26353
CE 18:1	106.211	114.115	176.592	110.643	89.5315	92.2014	89.508	186.743	109.715	121.406	199.572	183.123	96.8153	112.365	72.139	101.194	94.8892	68.1829	127.845	123.346	109.245	111.052	117.002	96.8406	421.557	420.309	413.904	544.23	126.23	85.8617	121.332	83.7037	CE 18:1	450	54.4809	12.1069
CE 18:2	727.754	773.799	1185.03	834.634	546.696	583.717	606.82	743.716	511.241	582.893	1210.36	1006.74	901.457	835.208	820.93	1079.53	697.478	462.885	699.584	884.091	853.025	814.203	671.241	731.413	1621.93	1512.3	1714.58	1951.2	670.276	585.208	864.32	522.826	CE 18:2	1700	161.74	9.51409
CE 18:3	29.2998	28.5172	52.6809	32.0362	23.153	22.4724	23.0229	38.1747	26.5994	24.9326	72.7195	52.4701	31.5748	28.5166	30.9798	41.2904	31.6917	24.1672	28.8002	37.5726	36.0836	34.3708	26.58	29.8147	89.1802	64.588	77.371	104.861	31.7763	30.8391	35.275	23.6317	CE 18:3	84	14.8558	17.6855
CE 20:2	13.0306	11.6003	17.7273	12.2954	9.90147	9.59672	10.8414	11.8101	7.65129	10.1107	21.9979	15.2187	13.7774	19.7307	16.3804	19.0764	15.4381	11.5169	13.0994	13.5897	13.9288	9.65054	8.58907	13.8965	5.83896	6.46114	5.19919	5.70071	11.3799	11.9919	12.3527	9.22192	CE 20:2	5.8	0.44985	7.75604
CE 20:3	28.4647	27.3478	48.9626	29.0268	23.4918	20.1776	18.0574	38.035	24.4283	25.1081	59.8115	42.6282	19.4879	25.5315	17.5503	30.0244	18.8904	11.2885	19.9522	22.538	25.0403	24.8937	22.4846	16.7389	35.8812	30.4828	31.6425	41.9934	25.5371	20.1724	28.473	20.3029	CE 20:3	35	4.51003	12.8858
CE 20:4	300.173	356.069	511.667	330.263	287.762	290.733	242.482	443.42	320.157	288.113	857.191	483.095	278.573	332.542	332.29	366.373	243.914	170.6	312.412	319.256	361.837	287.622	263.481	224.763	337.633	345.449	321.741	395.177	322.374	263.382	331.325	261.417	CE 20:4	350	27.4463	7.8418
CE 20:5	51.8547	42.4991	77.7747	56.3275	41.7389	39.3563	25.7158	50.4304	52.0359	37.4462	92.8684	57.5061	61.0163	52.2708	55.5313	79.4154	49.1839	34.0202	50.2953	49.0772	63.7327	54.8521	57.997	44.6978	37.3352	32.1694	39.9944	42.501	47.0127	39.5425	48.9357	39.6402	CE 20:5	38	3.82998	10.0789
CE 22:6	166.535	199.43	299.225	231.726	160.537	157.12	172.698	245.112	213.926	175.009	430.128	274.235	220.497	201.275	169.264	214.958	173.389	133.66	179.93	179.599	280.203	216.455	193.579	178.386	39.3845	33.0999	33.6485	41.8671	218.911	180.504	215.245	162.811	CE 22:6	37	3.73555	10.0961
Cholesterol	585.662	548.876	590.568	653.042	621.59	875.31	593.861	577.609	727.203	565.542	732.04	728.265	805.061	675.105	567.711	712.565	701.373	827.35	564.78	725.911	766.489	523.483	500.759	664.227	791.35	720.015	772.129	796.505	613.284	641.19	784.482	487.076	Cholesterol	770	30.2545	3.92916

## Sheet: Sphingolipids
Sample Name	S1	S2	S3	S4	S5	S6	C1	C2	C3	C4	C5	C6	S1'	S2'	S3'	S4'	S5'	S6'	C1'	C2'	C3'	C4'	C5'	C6'	NIST 01	NIST 02	NIST 03	NIST 04	QC 01	QC 02	QC 03	QC 04	Sample Name
Cer(d40:1)	2886.91	4956.59	4228.61	5192.56	3119.45	4181.5	3980.41	2397.13	3337.85	3108.72	4054.78	5085.85	6838.45	4443.68	5900.39	5632.76	7931.98	6099.29	3639.96	7226.37	4875.17	3419.82	6346.39	6052.12	7952.35	7580.15	8660.54	8111.8	4699.73	4634.39	5463.54	4682.26	Cer(d40:1)
Cer(d42:1)	1768.49	4402.69	4248.9	2040.74	2591.32	2813.36	1156.05	1816.73	2077.82	2361.93	3297.5	3751.44	4578.71	3319.91	2796.76	4912.36	4572.58	6471.14	3050.21	3654.92	4138.04	3809.14	3781.27	5315.95	25062.8	23877	23921.8	20929.9	2029.94	4316.27	3194.53	2397.06	Cer(d42:1)
Cer(d42:2)	4527.66	3697.74	4226.47	6099.47	6026.74	6605.1	4624.02	4692.98	4604.68	4078.15	6963.34	7984.87	6514.35	7793.67	3905.19	5314.7	6181.23	6871.06	6821.3	6818.87	9829.78	6968.95	9857.53	6735.68	7725.14	6910.36	8580.4	7983.44	7208.02	6268.71	5494.84	6151.88	Cer(d42:2)
SM(d32:1)	5603.73	5848.97	5005.32	5899.36	8397.36	6971.86	4756.36	4521.65	4690.25	4401.8	5771.49	4941.28	6522.67	6358.94	5611.56	6699.35	5282.15	6623.86	6098.33	6273.66	7127.58	4972.43	5937.68	6185.32	108854	112882	117974	107592	3765.2	7238.15	5068.22	7712.81	SM(d32:1)
SM(d34:1)	463378	403078	455239	599226	515574	435328	438120	496009	592525	357560	518248	545812	461437	543607	449150	520258	456908	419403	527931	504995	558831	434000	585619	398046	2.75026e+06	2.99491e+06	3.04447e+06	2.94113e+06	496486	530904	497988	524031	SM(d34:1)
SM(d36:1)	30102.2	28948.8	31908.4	45075.7	38125.3	29156.9	27663.6	22147.1	32612	23010.2	30431.1	31802.2	30590.3	34931.9	29846.4	31183.6	29268.2	25602.6	29370.5	32245.3	30806.6	23396.8	32509.7	26335	329592	379548	389856	391431	29432.8	30122.6	30349.8	34060.7	SM(d36:1)
SM(d38:1)	17677.5	18126.5	24198.9	20888.3	16935.5	17164.4	17452.4	14658.2	15779.1	12770.9	18017.5	14360.4	16816.9	14610.7	14761.4	16322.5	15332.3	14462	12929.6	14462.7	10212.1	9462.44	14320.4	13388.2	191917	192006	194385	192987	18102.1	18603.9	17660.1	20819.9	SM(d38:1)
SM(d40:1)	172548	235578	255372	234286	162515	210930	244428	145610	183817	149116	192816	203944	188141	138849	166333	180161	217646	192158	128851	169284	125899	114294	157049	178370	417607	420207	444377	444593	168632	191377	194129	201500	SM(d40:1)
SM(d42:1)	111598	125814	150329	151961	107845	124673	136928	97280	131634	108974	119437	150328	101862	98667.5	103826	107810	142995	116093	104458	105113	112790	104828	117031	121575	242013	257926	276795	260860	122912	123632	123566	123959	SM(d42:1)
SM(d44:1)	8821.92	9645.74	6797.95	9077.61	13260.1	7679.87	7066.72	6253.14	2300.7	5452.58	6841.52	5419.66	19058	19273.1	17976.7	16625.5	18919.2	26259.9	21747.4	13316.3	21065.3	20188.3	12483.1	22163.1	25744.5	29491.8	24619.6	28959	17187.8	15552.7	16347.7	16849.6	SM(d44:1)
SM(d34:2)	58955.7	53691.5	61245.2	72252.3	69561.1	63540.7	55639	52214.5	62577.9	41775.8	56463.2	58866.3	56875	60640.7	51264.8	62820.9	63472.1	60002.4	52274.8	58707.1	63593	47517.4	60432.3	51969.6	218465	227965	226656	205084	58468.4	59761.1	58590.9	60408.7	SM(d34:2)
SM(d36:2)	53465.2	44594.3	51033.6	77092.3	65215.5	59677	46216.3	45982.4	58294	45392.8	63273	57640.9	63534.8	72941	57158.7	56746.7	48599.3	48746.4	57165.1	57410	53833.3	49667.4	50126.5	39739.9	1.15729e+06	1.18902e+06	1.23144e+06	1.15775e+06	59961.4	60091.6	65780.8	55538.2	SM(d36:2)
SM(d40:2)A	42671.7	23764.8	22180.7	44716.5	46031.7	34925.3	17248.8	31364.9	48619.2	27165.4	35831.7	34344.8	28647.3	29645.7	15478.7	32968.3	22935.7	22688.1	35172.2	33027.9	31733.9	22960	39103.4	14399.9	56327	59166.9	60408.4	65883.3	30465.5	35275.1	39382	37250	SM(d40:2)A
SM(d42:2)	358767	287129	325016	420588	392611	344478	318689	338233	504926	330055	381377	536876	257459	308918	245511	313012	285960	254437	314724	340007	358382	301764	353330	251038	650765	719756	706131	726401	350631	354325	368208	370473	SM(d42:2)
HexCer(d40:1)	3910.69	2536.89	5194.05	4926.22	5121.17	4740.91	5116.16	2702.32	3183.55	3877.45	3237.45	2551.09	3974.1	4319.32	3422.22	3561.63	2304.81	4063.39	2888.02	2480.63	3937.57	1479.74	3432.67	2876.68	5050.93	4295.98	5379.7	5397.86	3370.52	4115.16	5013.57	4381.47	HexCer(d40:1)
HexCer(d42:1)	1615.29	2598.48	2402.47	2473.92	2352.85	1582.19	1518.47	1970.6	1840.84	2292.29	2919.05	3014.39	3007.93	3570.68	1837.75	2525.19	5121.98	2407.26	1302.49	1874.19	3396.95	918.286	2605.28	2032.1	4590.37	5790.16	5223.31	4627.29	3102.2	2766.77	2654.45	1807.45	HexCer(d42:1)
HexCer(d42:2)	4877.41	6396.4	7032.89	6670.14	3861.58	6171.19	9769.67	4088.51	5574.09	6931.69	4503.04	8438.15	2999.42	7195.14	6304.96	6016.78	5127.11	7868.01	3607.89	5917.67	7130.12	4762.14	6037.76	3708.22	13541.1	19419.4	10961.2	13148.5	6374.21	10720.2	5586.7	7266.04	HexCer(d42:2)
SM(d33:1)	18339.6	19856.8	16655.3	25376.8	20756.9	19770.6	10251.6	15502.1	21279.4	11879.6	20256.5	16281.1	20639.2	25063.3	16442.8	26168.8	20291.6	18773.5	18620.5	17978	19281.5	13046.4	22390.7	11288.9	63552.3	63723.5	67424.9	69983.2	18219.9	19428.5	20007	20871.9	SM(d33:1)
SM(d34:0)	17373.6	16220.9	18226.5	28341.2	26748.1	19126.4	19450	20988	26066.5	14458	20853.3	26537.5	24198.4	27575.8	24573.2	25797.7	18161.4	22152.1	22337.7	17576.4	29644.6	22682.5	27034.8	18281	139885	145268	155433	149421	22611.7	23881.1	26033.6	27320.8	SM(d34:0)
SM(d36:0)	643.844	1071.08	1328.19	2396.7	4608.14	1749.66	974.181	1504.63	1806.34	292.853	1094.67	1845	1283.58	437.951	897.682	1133.06	2331.78	585.337	1908.19	1353.33	2193.41	913.66	1089.68	1142.7	34152.7	37889.3	37071	38554.4	1509.26	2830.37	1366.43	2568.22	SM(d36:0)
SM(d36:3)	3227.36	949.779	2443.2	3039.88	1759.03	2415.67	2299.8	1586.83	1586.05	1410.56	2612.82	2093.86	3563.84	1642.66	1674.06	1820.04	2218.2	1038.26	2284.11	2344.65	1395.7	2620.69	1628.22	1824.4	16052.1	15755.5	17627.6	18248.3	1800.35	1727.2	2042.81	2352.65	SM(d36:3)
SM(d39:1)	14738.7	17562.7	16380.7	20034.8	14630.1	16330.8	12129.8	7586.22	10123	8206.79	11928.7	9693.72	13043.4	11602.8	15397.6	13025.9	13474.4	12715.6	10126.9	10266.1	8516.83	8042.79	6427.99	10908.4	54713.5	59357.3	55268.5	57965.1	11058.4	12387.4	10361.4	13487.9	SM(d39:1)
SM(d40:0)	15040.1	21119.5	23782	19772.4	14519.3	16831.4	21113.3	11390.9	16539.6	12066.7	16831.9	18216.2	17286.5	12581.7	13934.8	15620.7	19698.1	15547.4	8670.19	16563.7	14502.5	12417.3	16334.1	15867.4	37178.4	52015	37546.8	38445.6	14591.8	18478.2	19463.2	18913.7	SM(d40:0)
SM(d41:1)	45231.7	51818.3	59193	49323.4	42233.5	43488.3	41781.4	36838.2	47008.1	35989.2	47957.6	39926.1	41187.9	36453.5	39142.7	43115.7	52282.3	44503.4	38574.5	39014.8	34119.4	32846	45258	32353.5	153203	155813	162390	159447	41518.3	44173.8	44472	48613.7	SM(d41:1)
SM(d41:2)	35847	30236.4	28865.7	38668.5	42595.3	34306	24801.8	23424.2	35173.1	29125.3	36138.7	30851	36568	38125.7	27259.3	33691.4	27274.6	25934.8	28043.5	31272.9	30779.2	25921.6	30283.1	23113.6	106618	107935	128280	106148	30781.9	36951.5	31734.3	34337	SM(d41:2)
SM(d40:2)B	51821.9	57180	64214.2	68128.4	52754.7	61101.2	57083.4	35670.9	44264.3	44222	54965.9	57129.7	59546.1	44105.4	50181.6	55365.5	59201.8	56096.9	43554.3	53259.7	35392.8	32863.2	34396.4	50392	228015	235683	249214	242202	42513.4	52574.9	45091.3	55486	SM(d40:2)B
d18:1-18:1(d9) SM	786562	757528	828612	882339	1.16144e+06	615028	767851	904547	944232	739398	770803	813829	821878	897076	847079	934199	581005	695573	1.05418e+06	726124	935721	1.02238e+06	1.02876e+06	532686	1.43587e+06	1.35888e+06	1.40246e+06	1.17392e+06	1.0555e+06	1.11721e+06	763078	1.06656e+06	d18:1-18:1(d9) SM
AUC of analyte/AUC of IS	S1	S2	S3	S4	S5	S6	C1	C2	C3	C4	C5	C6	S1'	S2'	S3'	S4'	S5'	S6'	C1'	C2'	C3'	C4'	C5'	C6'	NIST 01	NIST 02	NIST 03	NIST 04	QC 01	QC 02	QC 03	QC 04	Sample Name	NIST QC mean	NIST reference (nmol/mL)
Cer(d40:1)	0.00367029	0.00654311	0.00510325	0.005885	0.00268585	0.00679888	0.00518383	0.00265009	0.00353499	0.00420439	0.00526046	0.00624929	0.00832051	0.00495351	0.00696557	0.00602951	0.0136522	0.00876874	0.00345289	0.00995199	0.00521006	0.00334496	0.00616895	0.0113615	0.00553836	0.00557824	0.00617524	0.00691003	0.00445261	0.00414818	0.00715987	0.00439004	Cer(d40:1)	0.00605047	0.65
Cer(d42:1)	0.00224837	0.00581192	0.00512773	0.00231288	0.00223113	0.00457437	0.00150556	0.00200844	0.00220054	0.00319439	0.004278	0.00460961	0.00557103	0.00370081	0.00330165	0.00525837	0.00787011	0.00930333	0.00289345	0.00503346	0.0044223	0.00372576	0.00367555	0.00997952	0.0174548	0.0175711	0.017057	0.0178291	0.0019232	0.00386344	0.00418637	0.00224746	Cer(d42:1)	0.017478	1.9
Cer(d42:2)	0.00575626	0.00488132	0.00510066	0.00691285	0.00518904	0.0107395	0.00602203	0.00518821	0.00487664	0.0055155	0.00903388	0.00981148	0.00792617	0.00868786	0.00461018	0.00568905	0.0106388	0.00987828	0.00647073	0.00939079	0.010505	0.0068164	0.00958191	0.0126447	0.00538012	0.00508535	0.0061181	0.00680069	0.00682901	0.00561104	0.00720089	0.00576795	Cer(d42:2)	0.00584606	0.82
SM(d32:1)	0.00712434	0.00772113	0.00604061	0.00668605	0.00723015	0.0113358	0.00619438	0.0049988	0.00496727	0.00595321	0.00748763	0.00607164	0.00793629	0.00708852	0.0066246	0.00717123	0.00909139	0.00952289	0.00578491	0.00863993	0.00761721	0.00486359	0.00577166	0.0116116	0.0758103	0.0830704	0.0841193	0.0916525	0.00356722	0.00647877	0.00664181	0.00723147	SM(d32:1)	0.0836631	8.4
SM(d34:1)	0.589118	0.532096	0.549399	0.679134	0.443911	0.707819	0.57058	0.548351	0.62752	0.483583	0.672348	0.670672	0.561442	0.605976	0.530235	0.556903	0.786408	0.602961	0.500798	0.695467	0.59722	0.424499	0.569245	0.747242	1.9154	2.20396	2.17081	2.5054	0.470379	0.475205	0.652605	0.491327	SM(d34:1)	2.19889	100
SM(d36:1)	0.0382706	0.0382148	0.0385083	0.0510866	0.032826	0.0474074	0.0360273	0.0244842	0.0345381	0.0311201	0.0394797	0.0390772	0.03722	0.0389397	0.0352345	0.03338	0.0503751	0.0368079	0.027861	0.0444075	0.0329228	0.0228846	0.0316008	0.0494381	0.229542	0.27931	0.27798	0.33344	0.0278852	0.0269623	0.0397729	0.0319351	SM(d36:1)	0.280068	20
SM(d38:1)	0.0224744	0.0239285	0.0292041	0.0236738	0.0145815	0.0279083	0.0227289	0.016205	0.016711	0.017272	0.023375	0.0176454	0.0204616	0.016287	0.0174262	0.0174722	0.0263893	0.0207915	0.0122651	0.0199177	0.0109136	0.0092553	0.01392	0.0251334	0.133659	0.141297	0.138603	0.164396	0.0171502	0.0166521	0.0231433	0.0195206	SM(d38:1)	0.144489	11
SM(d40:1)	0.219369	0.310983	0.308193	0.265529	0.139926	0.34296	0.318327	0.160976	0.194674	0.201672	0.250149	0.250598	0.228916	0.15478	0.196361	0.192851	0.374603	0.276258	0.122229	0.233133	0.134548	0.111792	0.152658	0.33485	0.290839	0.309231	0.316855	0.378726	0.159765	0.171299	0.254403	0.188924	SM(d40:1)	0.323913	20
SM(d42:1)	0.14188	0.166085	0.181422	0.172225	0.0928551	0.202712	0.178326	0.107546	0.139409	0.147382	0.154952	0.184717	0.123938	0.109988	0.12257	0.115404	0.246117	0.166902	0.0990894	0.144759	0.120538	0.102533	0.113758	0.228231	0.168548	0.189808	0.197364	0.222213	0.116449	0.110661	0.161931	0.116223	SM(d42:1)	0.194483	20
SM(d44:1)	0.0112158	0.0127332	0.00820402	0.0102881	0.011417	0.012487	0.00920325	0.006913	0.00243658	0.00737435	0.00887584	0.00665946	0.0231883	0.0214844	0.021222	0.0177966	0.0325628	0.0377529	0.0206297	0.0183388	0.0225123	0.0197464	0.0121341	0.0416062	0.0179296	0.0217031	0.0175546	0.0246687	0.016284	0.013921	0.0214233	0.0157981	SM(d44:1)	0.020464	0.25
SM(d34:2)	0.0749536	0.0708773	0.073913	0.0818873	0.0598923	0.103313	0.0724607	0.0577245	0.0662739	0.0564998	0.0732525	0.0723325	0.0692013	0.0675982	0.0605195	0.0672457	0.109245	0.0862633	0.0495882	0.08085	0.0679615	0.0464772	0.0587426	0.0975614	0.152148	0.16776	0.161613	0.174701	0.055394	0.0534914	0.0767823	0.0566387	SM(d34:2)	0.164055	16
SM(d36:2)	0.0679733	0.0588682	0.0615893	0.0873726	0.0561507	0.0970314	0.0601892	0.0508347	0.061737	0.0613915	0.0820871	0.0708268	0.0773044	0.0813097	0.0674774	0.0607437	0.0836469	0.0700809	0.0542272	0.0790636	0.0575313	0.0485802	0.048725	0.0746028	0.805989	0.875	0.878057	0.986226	0.0568085	0.0537872	0.0862046	0.0520722	SM(d36:2)	0.886318	9.6
SM(d40:2)A	0.0542509	0.0313715	0.0267685	0.0506795	0.0396334	0.0567866	0.0224637	0.0346747	0.0514908	0.0367399	0.0464862	0.0422014	0.0348559	0.033047	0.018273	0.0352905	0.0394759	0.0326179	0.0333645	0.0454852	0.0339138	0.0224574	0.03801	0.0270326	0.0392286	0.043541	0.0430731	0.0561227	0.0288636	0.0315743	0.0516095	0.0349253	SM(d40:2)A	0.0454913	12
SM(d42:2)	0.45612	0.379034	0.392242	0.476674	0.338039	0.560102	0.415041	0.373925	0.534748	0.446383	0.494779	0.659691	0.313256	0.344361	0.289833	0.335059	0.492182	0.365794	0.298549	0.468249	0.383001	0.295159	0.343451	0.471268	0.45322	0.52967	0.503494	0.618784	0.332194	0.317152	0.482531	0.347352	SM(d42:2)	0.526292	44
HexCer(d40:1)	0.00497187	0.0033489	0.00626838	0.00558314	0.00440934	0.00770844	0.00666296	0.00298748	0.00337158	0.00524407	0.0042001	0.00313467	0.00483539	0.00481489	0.00404003	0.0038125	0.00396693	0.0058418	0.00273959	0.00341627	0.00420806	0.00144735	0.00333669	0.00540033	0.00351769	0.00316142	0.0038359	0.00459817	0.00319329	0.00368342	0.0065702	0.00410803	HexCer(d40:1)	0.00377829	2.4
HexCer(d42:1)	0.00205361	0.0034302	0.00289939	0.00280382	0.00202581	0.00257254	0.00197756	0.00217855	0.00194956	0.00310021	0.00378702	0.00370395	0.00365983	0.00398036	0.00216951	0.00270305	0.00881572	0.00346083	0.00123555	0.00258109	0.0036303	0.000898184	0.00253243	0.00381481	0.00319693	0.00426099	0.00372439	0.00394175	0.00293908	0.0024765	0.00347861	0.00169465	HexCer(d42:1)	0.00378102	2.7
HexCer(d42:2)	0.00620092	0.00844378	0.00848755	0.00755962	0.00332483	0.010034	0.0127234	0.00451996	0.00590331	0.00937478	0.00584201	0.0103685	0.00364947	0.00802066	0.00744319	0.00644057	0.00882454	0.0113116	0.00342246	0.00814968	0.00761992	0.00465789	0.00586895	0.00696136	0.0094306	0.0142907	0.0078157	0.0112005	0.00603904	0.00959549	0.00732127	0.00681257	HexCer(d42:2)	0.0106844	1.1
SM(d33:1)	0.0233162	0.0262127	0.0201002	0.0287608	0.0178717	0.0321459	0.013351	0.017138	0.0225362	0.0160665	0.0262798	0.0200056	0.0251123	0.0279389	0.0194112	0.028012	0.034925	0.02699	0.0176635	0.0247589	0.0206061	0.0127608	0.0217647	0.0211923	0.0442605	0.0468942	0.0480761	0.0596152	0.0172619	0.0173902	0.0262189	0.0195693	SM(d33:1)	0.0497115	4.7
SM(d34:0)	0.022088	0.021413	0.0219965	0.0321205	0.0230302	0.0310985	0.0253305	0.0232028	0.027606	0.0195537	0.027054	0.0326081	0.0294428	0.0307397	0.0290093	0.0276148	0.0312585	0.0318473	0.0211896	0.0242058	0.0316811	0.022186	0.0262789	0.0343184	0.097422	0.106903	0.110829	0.127284	0.0214228	0.0213756	0.0341165	0.0256157	SM(d34:0)	0.110609	5.8
SM(d36:0)	0.000818554	0.00141391	0.00160292	0.0027163	0.00396762	0.00284485	0.00126871	0.00166341	0.00191303	0.00039607	0.00142017	0.00226706	0.00156177	0.000488199	0.00105974	0.00121287	0.00401335	0.000841519	0.00181012	0.00186378	0.00234408	0.00089366	0.00105921	0.00214517	0.0237854	0.0278828	0.0264328	0.0328425	0.0014299	0.00253343	0.00179069	0.00240795	SM(d36:0)	0.0277359	2
SM(d36:3)	0.00410312	0.00125379	0.00294855	0.00344525	0.00151453	0.00392774	0.00299511	0.00175428	0.00167972	0.00190771	0.00338973	0.00257285	0.00433621	0.00183112	0.00197627	0.00194824	0.00381786	0.00149267	0.00216672	0.003229	0.00149158	0.00256332	0.0015827	0.0034249	0.0111793	0.0115945	0.012569	0.0155448	0.00170568	0.00154599	0.00267706	0.00220583	SM(d36:3)	0.0127219	1.3
SM(d39:1)	0.0187381	0.0231842	0.0197689	0.0227065	0.0125966	0.026553	0.0157971	0.00838676	0.0107209	0.0110993	0.0154757	0.0119112	0.0158702	0.012934	0.0181773	0.0139433	0.0231915	0.0182807	0.0096064	0.0141382	0.00910189	0.00786673	0.00624826	0.020478	0.0381048	0.0436811	0.0394082	0.0493775	0.0104769	0.0110878	0.0135784	0.0126462	SM(d39:1)	0.0426429	3.6
SM(d40:0)	0.0191213	0.0278795	0.028701	0.0224091	0.0125011	0.0273669	0.0274966	0.012593	0.0175164	0.0163196	0.0218368	0.0223833	0.021033	0.0140252	0.0164504	0.0167209	0.0339035	0.0223519	0.00822459	0.0228112	0.0154987	0.0121454	0.0158774	0.0297875	0.0258926	0.0382779	0.0267721	0.0327498	0.0138245	0.0165396	0.0255062	0.0177333	SM(d40:0)	0.0309231	1.5
SM(d41:1)	0.0575056	0.0684044	0.0714363	0.0559008	0.0363632	0.0707095	0.0544135	0.0407256	0.0497844	0.0486736	0.0622176	0.0490596	0.0501144	0.0406359	0.046209	0.0461526	0.0899858	0.063981	0.036592	0.0537303	0.0364633	0.032127	0.0439926	0.0607364	0.106697	0.114663	0.11579	0.135824	0.0393351	0.0395394	0.0582797	0.0455798	SM(d41:1)	0.118244	7.7
SM(d41:2)	0.0455742	0.0399145	0.0348363	0.0438251	0.0366747	0.0557795	0.0323003	0.025896	0.0372505	0.0393906	0.0468845	0.0379084	0.0444932	0.0424999	0.0321804	0.0360645	0.0469437	0.0372855	0.0266023	0.0430683	0.0328936	0.0253542	0.0294364	0.0433907	0.0742534	0.0794297	0.0914677	0.090422	0.0291633	0.0330748	0.0415873	0.032194	SM(d41:2)	0.0838932	5.8
SM(d40:2)B	0.065884	0.0754824	0.0774961	0.0772135	0.0454219	0.099347	0.0743419	0.0394351	0.0468786	0.0598081	0.0713099	0.0701986	0.0724513	0.0491657	0.0592407	0.0592653	0.101895	0.0806485	0.0413159	0.073348	0.0378241	0.0321438	0.0334346	0.0945997	0.158799	0.173439	0.177698	0.20632	0.0402779	0.0470591	0.0590914	0.0520232	SM(d40:2)B	0.179064	12
nmol/mL	S1	S2	S3	S4	S5	S6	C1	C2	C3	C4	C5	C6	S1'	S2'	S3'	S4'	S5'	S6'	C1'	C2'	C3'	C4'	C5'	C6'	NIST 01	NIST 02	NIST 03	NIST 04	QC 01	QC 02	QC 03	QC 04	Sample Name	NIST QC mean	stdv	CV (%)
Cer(d40:1)	0.394298	0.702925	0.548241	0.632224	0.28854	0.730402	0.556898	0.284699	0.379763	0.451677	0.56513	0.671359	0.89387	0.532155	0.748309	0.647748	1.46665	0.942023	0.370943	1.06914	0.559716	0.359349	0.662728	1.22056	0.594984	0.599269	0.663404	0.742342	0.478342	0.445638	0.769183	0.471621	Cer(d40:1)	0.65	0.0598062	9.20095
Cer(d42:1)	0.244416	0.631802	0.557425	0.251428	0.242542	0.49727	0.163667	0.218334	0.239217	0.347256	0.465053	0.501102	0.605615	0.402307	0.358916	0.571627	0.855544	1.01135	0.314541	0.547178	0.480739	0.405019	0.399562	1.08485	1.89748	1.91012	1.85423	1.93817	0.209068	0.419986	0.455092	0.244317	Cer(d42:1)	1.9	0.0302507	1.59214
Cer(d42:2)	0.807404	0.68468	0.715446	0.969633	0.727842	1.50638	0.844682	0.727726	0.684023	0.773634	1.26714	1.37621	1.11177	1.21861	0.646649	0.797976	1.49226	1.38558	0.907619	1.3172	1.47349	0.956105	1.34401	1.77362	0.754644	0.713298	0.858157	0.953901	0.957874	0.787034	1.01004	0.809044	Cer(d42:2)	0.82	0.0935977	11.4143
SM(d32:1)	0.715303	0.775222	0.606494	0.671298	0.725926	1.13815	0.621933	0.501893	0.498727	0.597719	0.751778	0.609609	0.796825	0.711706	0.665128	0.720011	0.9128	0.956123	0.58082	0.867473	0.764788	0.488317	0.57949	1.16583	7.61156	8.34049	8.4458	9.20215	0.358158	0.650486	0.666856	0.726059	SM(d32:1)	8.4	0.563633	6.70992
SM(d34:1)	26.7916	24.1984	24.9853	30.8853	20.1879	32.1898	25.9485	24.9376	28.538	21.9921	30.5767	30.5004	25.533	27.5583	24.1137	25.3266	35.7639	27.4211	22.775	31.6281	27.16	19.3052	25.8878	33.9827	87.1074	100.231	98.7228	113.939	21.3917	21.6111	29.6788	22.3443	SM(d34:1)	100	9.51588	9.51588
SM(d36:1)	2.73295	2.72896	2.74993	3.64816	2.34415	3.38542	2.57275	1.74845	2.46641	2.22233	2.8193	2.79055	2.65792	2.78073	2.51614	2.38371	3.59735	2.6285	1.98959	3.17119	2.35106	1.63422	2.25665	3.53044	16.3919	19.9459	19.8509	23.8114	1.99131	1.92541	2.84023	2.28052	SM(d36:1)	20	2.62536	13.1268
SM(d38:1)	1.71099	1.82169	2.22332	1.8023	1.1101	2.12467	1.73036	1.23369	1.27222	1.31492	1.77955	1.34335	1.55775	1.23994	1.32667	1.33017	2.00903	1.58287	0.933746	1.51634	0.830861	0.704611	1.05974	1.91341	10.1755	10.757	10.5519	12.5156	1.30566	1.26773	1.76191	1.48611	SM(d38:1)	11	0.899515	8.17741
SM(d40:1)	13.545	19.2017	19.0294	16.3951	8.63973	21.176	19.6551	9.93947	12.0201	12.4522	15.4454	15.4732	14.1344	9.55689	12.1243	11.9076	23.1299	17.0576	7.54704	14.3948	8.30765	6.9026	9.42589	20.6753	17.9579	19.0934	19.5642	23.3845	9.86469	10.5769	15.7081	11.6651	SM(d40:1)	20	2.0394	10.197
SM(d42:1)	14.5905	17.0796	18.6568	17.7111	9.54889	20.8462	18.3384	11.0596	14.3363	15.1563	15.9347	18.9957	12.7453	11.3108	12.6046	11.8677	25.3098	17.1637	10.19	14.8865	12.3957	10.5442	11.6985	23.4704	17.3329	19.5192	20.2962	22.8517	11.9752	11.38	16.6525	11.952	SM(d42:1)	20	1.97258	9.86288
SM(d44:1)	0.137019	0.155556	0.100225	0.125686	0.139476	0.152549	0.112432	0.0844533	0.0297667	0.0900894	0.108432	0.0813558	0.283282	0.262465	0.259261	0.217413	0.397806	0.461211	0.252025	0.224038	0.275024	0.241233	0.148237	0.508285	0.219038	0.265137	0.214457	0.301367	0.198935	0.170067	0.26172	0.192998	SM(d44:1)	0.25	0.0356711	14.2684
SM(d34:2)	7.31008	6.91252	7.20859	7.98631	5.84118	10.076	7.06696	5.62976	6.46357	5.51032	7.14418	7.05445	6.74907	6.59272	5.90235	6.55835	10.6545	8.41309	4.83625	7.88515	6.62816	4.53283	5.72905	9.51498	14.8387	16.3613	15.7618	17.0382	5.40247	5.21691	7.48843	5.52386	SM(d34:2)	16	0.808355	5.05222
SM(d36:2)	0.736241	0.637621	0.667094	0.946362	0.608187	1.05098	0.651929	0.550607	0.668693	0.664952	0.889112	0.767148	0.83731	0.880692	0.73087	0.657935	0.906008	0.75907	0.587352	0.856364	0.62314	0.526188	0.527756	0.808047	8.72994	9.47741	9.51052	10.6821	0.615311	0.582587	0.933711	0.564011	SM(d36:2)	9.6	0.698402	7.27502
SM(d40:2)A	14.3107	8.27537	7.06116	13.3686	10.4548	14.9795	5.92562	9.14671	13.5826	9.6915	12.2624	11.1322	9.1945	8.71736	4.82017	9.30916	10.4132	8.60416	8.80111	11.9984	8.94601	5.92397	10.0265	7.13084	10.348	11.4855	11.3621	14.8044	7.61382	8.32886	13.6139	9.21281	SM(d40:2)A	12	1.6782	13.985
SM(d42:2)	38.1334	31.6887	32.7929	39.8518	28.2613	46.8266	34.699	31.2616	44.707	37.3193	41.3654	55.1526	26.1894	28.7899	24.2311	28.0122	41.1482	30.5818	24.9598	39.1474	32.0204	24.6764	28.7138	39.3998	37.8909	44.2824	42.094	51.7327	27.7726	26.5151	40.3414	29.04	SM(d42:2)	44	5.02064	11.4106
HexCer(d40:1)	3.15817	2.12725	3.98172	3.54646	2.80085	4.89646	4.23236	1.89767	2.14165	3.33107	2.66793	1.99117	3.07147	3.05846	2.56626	2.42173	2.51982	3.71075	1.74021	2.17004	2.67299	0.919366	2.11949	3.43033	2.23446	2.00816	2.43659	2.92079	2.0284	2.33974	4.17344	2.60945	HexCer(d40:1)	2.4	0.336715	14.0298
HexCer(d42:1)	1.46647	2.44949	2.07043	2.00219	1.44662	1.83704	1.41217	1.55569	1.39217	2.21384	2.70429	2.64497	2.61346	2.84235	1.54924	1.93023	6.29525	2.47136	0.8823	1.84314	2.59237	0.641388	1.80839	2.72413	2.28291	3.04274	2.65956	2.81478	2.09878	1.76845	2.48406	1.21014	HexCer(d42:1)	2.7	0.276698	10.2481
HexCer(d42:2)	0.638409	0.86932	0.873827	0.778292	0.342304	1.03304	1.30992	0.465347	0.607769	0.96517	0.601457	1.06747	0.375728	0.825758	0.766305	0.663082	0.908521	1.16457	0.352356	0.839041	0.784501	0.479549	0.604231	0.716699	0.970917	1.47129	0.804657	1.15314	0.621742	0.987893	0.753754	0.701381	HexCer(d42:2)	1.1	0.247269	22.479
SM(d33:1)	2.20444	2.47829	1.90038	2.7192	1.68969	3.03925	1.26228	1.62032	2.1307	1.51902	2.48463	1.89144	2.37425	2.6415	1.83525	2.64841	3.302	2.55179	1.67	2.34084	1.94821	1.20647	2.05775	2.00364	4.18464	4.43364	4.54538	5.63635	1.63203	1.64417	2.47888	1.85019	SM(d33:1)	4.7	0.556148	11.8329
SM(d34:0)	1.15822	1.12283	1.15342	1.6843	1.20763	1.6307	1.32825	1.21668	1.44757	1.02533	1.41862	1.70987	1.54389	1.61189	1.52116	1.44803	1.6391	1.66997	1.11112	1.26928	1.66125	1.16336	1.37798	1.79955	5.1085	5.60564	5.81151	6.67436	1.12334	1.12087	1.78896	1.34321	SM(d34:0)	5.8	0.565815	9.75542
SM(d36:0)	0.059025	0.101955	0.115584	0.195869	0.286101	0.205139	0.0914853	0.119947	0.137946	0.0285601	0.102406	0.163475	0.112617	0.0352034	0.0764165	0.0874585	0.289398	0.0606809	0.130525	0.134395	0.169029	0.0644407	0.0763786	0.154686	1.71514	2.01059	1.90604	2.36823	0.103108	0.182682	0.129124	0.173634	SM(d36:0)	2	0.237532	11.8766
SM(d36:3)	0.41928	0.128119	0.3013	0.352056	0.154763	0.401359	0.306058	0.179263	0.171644	0.194941	0.346383	0.262909	0.443099	0.187115	0.201947	0.199083	0.390131	0.152529	0.221408	0.329958	0.152418	0.261935	0.161729	0.349976	1.14237	1.18479	1.28438	1.58846	0.174297	0.157978	0.273558	0.225404	SM(d36:3)	1.3	0.174337	13.4105
SM(d39:1)	1.58191	1.95725	1.66893	1.91693	1.06343	2.24165	1.33363	0.708027	0.905077	0.937024	1.30649	1.00557	1.33979	1.09192	1.53456	1.17713	1.95787	1.5433	0.810992	1.19357	0.768399	0.664125	0.527491	1.7288	3.21688	3.68765	3.32692	4.16855	0.884481	0.936058	1.14632	1.06761	SM(d39:1)	3.6	0.371577	10.3216
SM(d40:0)	0.927524	1.35236	1.39221	1.08701	0.606398	1.3275	1.33379	0.610852	0.849678	0.791624	1.05925	1.08576	1.02026	0.680326	0.797968	0.81109	1.64457	1.08423	0.398954	1.10651	0.751803	0.589144	0.770174	1.44492	1.25598	1.85676	1.29864	1.58861	0.670591	0.802294	1.23724	0.860198	SM(d40:0)	1.5	0.242497	16.1665
SM(d41:1)	3.74476	4.45448	4.65192	3.64025	2.36796	4.60459	3.5434	2.65204	3.24195	3.16962	4.0516	3.19475	3.26344	2.6462	3.00912	3.00545	5.85986	4.16643	2.38287	3.49891	2.37448	2.0921	2.86479	3.95514	6.94809	7.46685	7.5402	8.84487	2.5615	2.5748	3.79517	2.96815	SM(d41:1)	7.7	0.699284	9.08161
SM(d41:2)	3.1508	2.75951	2.40842	3.02987	2.53552	3.85635	2.23309	1.79034	2.57533	2.72329	3.24139	2.62082	3.07606	2.93825	2.22481	2.49334	3.24548	2.57775	1.83916	2.97755	2.27412	1.75287	2.0351	2.99984	5.13355	5.49141	6.32367	6.25137	2.01622	2.28664	2.87516	2.22575	SM(d41:2)	5.8	0.504317	8.69512
SM(d40:2)B	4.41523	5.05846	5.19341	5.17447	3.04396	6.65775	4.98203	2.64275	3.14157	4.00805	4.77884	4.70437	4.85533	3.29485	3.97002	3.97167	6.82853	5.40467	2.76879	4.91543	2.53478	2.15412	2.24063	6.33961	10.642	11.6231	11.9084	13.8265	2.69923	3.15367	3.96002	3.48634	SM(d40:2)B	12	1.15445	9.62041

## Sheet: DAG
Sample Name	S1	S2	S3	S4	S5	S6	C1	C2	C3	C4	C5	C6	S1'	S2'	S3'	S4'	S5'	S6'	C1'	C2'	C3'	C4'	C5'	C6'	NIST 01	NIST 02	NIST 03	NIST 04	QC 01	QC 02	QC 03	QC 04	Sample Name
DAG 32:0	173408	154866	178126	182517	160273	167993	153956	145586	187956	153551	179872	181067	158468	195177	171733	163809	144924	154653	143073	156451	183502	170377	180359	169771	136303	145765	129442	142588	321852	279506	286819	287536	DAG 32:0
DAG 32:1	2668.51	2381.79	927.135	2474.3	2574.19	2587.85	581.42	994.762	1971.19	3594.91	560.143	2641.65	4867.59	6735.32	4464.4	6921.32	5248.45	4739.29	6145.88	6533.3	6753.03	5652.48	6018.6	6796.78	13363.1	20696.9	24708.5	23750.4	4048	3546.4	4933.68	5442.23	DAG 32:1
DAG 34:0	2.29082e+06	1.88682e+06	2.24272e+06	1.88087e+06	2.1346e+06	2.23966e+06	2.00454e+06	1.9643e+06	2.0149e+06	1.94017e+06	2.16955e+06	1.91718e+06	2.19562e+06	2.24358e+06	2.20738e+06	2.0443e+06	1.92701e+06	2.09065e+06	2.15663e+06	1.849e+06	2.52358e+06	2.10537e+06	2.26274e+06	2.05956e+06	312524	310794	308216	321257	2.51981e+06	2.39669e+06	2.27404e+06	2.09167e+06	DAG 34:0
DAG 34:1	21719.9	15662	8076.26	29011.5	19513.2	23962.7	15817.9	14037.8	18203.7	18590.1	19450.5	27962.5	48953	54859.7	46422	51518	41478	45769	44961.9	36435.7	53673	36363.2	48794.5	56599.5	88257.1	132525	120640	145935	36458.4	43681.2	43784.4	56683.1	DAG 34:1
DAG 34:2	39303.1	27304.6	21941.4	61994.1	42889.7	47271.8	38303	28334.2	46548	52087.9	39075.4	43399.5	103299	98124.6	95081.1	97269.7	85360.9	79605.2	95897.2	79878.8	101490	62597.5	73102.7	116271	86477.7	111742	114913	118635	71944.4	89893.2	93209	94423	DAG 34:2
DAG 34:3	6760.71	5659.84	2403.38	12377.3	8740.12	9240.32	7010.16	6103.9	5962.58	8981.86	6086.13	11263.3	19480.4	19161.5	14348.6	25574.1	17248.3	19390.6	18467.4	17293.1	21513.9	15148.3	17354	26745.1	18099.4	19747.8	21085.6	21845.8	14995.7	19223.6	17851.3	21931.2	DAG 34:3
DAG 36:1	19008.5	14540.6	22082	15675	17869.3	17541.4	17649.4	15784.3	17826.2	14828.1	15564.8	21455.5	20676.3	21187	18839.1	19350	16945.9	20204.1	18002	18932.7	21013.3	18873.4	20408.9	19898.3	16443.1	19824.4	22413.5	27639.4	20339.1	20405.4	18057.6	19236.2	DAG 36:1
DAG 36:2	19837.5	16234.9	10907.5	25106	25067.9	24362.6	20788.8	13684.1	17787.6	18369.4	15350.9	28514.7	52761.3	54126.9	42711.5	48924.7	40084.8	46504.1	51541.6	41047	53143.4	42786.4	37556.1	52168	100424	116668	127568	137515	41088.8	37976.7	47085.2	49389.9	DAG 36:2
DAG 36:3	49143	39558.4	25957.6	71644.9	54570.2	55623	52091.9	35817	39628.4	48072.4	44844.2	60753	112202	124861	93750	123903	86697.5	91629.5	103209	88440.7	103060	85334.4	78470.5	109004	116805	127587	134904	151168	86362.6	91143.9	100631	111117	DAG 36:3
DAG 36:4	37098	33336.8	21405	55365.9	43143.5	46824	39717.6	24063.5	28481	35622.8	36608.1	39935.8	67207.6	71219.2	68143.5	62348.9	75917.7	63853.3	66541.3	59886.5	51115.4	47745	33257.3	68146.4	34253.3	44595.1	39070.6	42380.3	57307	54266.5	59672.2	68426.3	DAG 36:4
DAG 36:5	4953.77	4582.65	3556.27	7897.14	6188.26	6395.98	8104.99	4753.43	4732.91	6455.85	3695.13	5400.53	12255.7	13469.5	11801.2	9335.33	10366.2	10665.3	12425.9	8285.22	7526.25	6679.87	4534.91	10120.6	2345.02	4221.28	4652.75	7372.78	7138.29	10326	12635.6	9629.91	DAG 36:5
DAG 38:4	2091.07	3316.7	1078.74	4126.2	2278.72	3047.69	1790.44	1147.34	2844.66	1743.59	3036.86	3453.9	3368.49	7443.81	4856.37	6668.67	3990.24	4660.75	5330.2	5561.35	6789.31	4932.17	5343.76	7142.08	3309.69	4873.81	8663	6233.22	4748.7	4615.63	4577.7	7561.41	DAG 38:4
DAG 38:5	6593.4	6279.5	5452.11	8020.93	6335.35	7705.9	7736.38	6351.07	9339.78	4988.3	6647.92	8135.42	11359.5	10048.7	6079.98	10302.1	9004.88	9681.84	11918	9497.2	12962.6	8687.48	8999.59	10086.8	23848.6	32307.6	28379.4	23695.6	9951.35	12496.7	13425.4	12513.1	DAG 38:5
DAG 38:6	5255.05	4981.81	3257.82	6719.11	8031.54	6490.46	7076.19	5133.78	8444.61	7437.27	6092.47	8073.98	12287.7	13113.1	10975.5	12809.3	12662.7	8037.84	12327.9	13705.3	13285.1	9661.69	9353.22	13090.9	3713.61	4025.06	2920.04	1871.8	10234.1	15480.9	13227.4	14786.8	DAG 38:6
DAG 40:7	13859.8	12786.1	11320	21532.1	16385.8	15089.1	16796.6	11182.8	22122.8	21227.9	14612.1	23331.1	25938.2	31163.9	21278.2	28890.1	29057	25803.9	29186.8	26605.9	25246.8	25768.8	22423.7	23043.2	6541.57	4831.56	4351.11	5899.6	19113.1	30397.5	28001.6	30766	DAG 40:7
DAG 40:4	3219.55	4264.48	3779.59	1601.19	3913.02	2948.73	4529.78	1976.25	3332.84	2888.8	4050.36	4139.76	2787.57	3403.71	2605.22	3348.66	2204.29	3634.22	2105.61	2891.48	4062.73	3901.73	4290.91	3578.78	361.944	264.326	300.669	106.267	4313.79	3738.26	4183.6	3062	DAG 40:4
DAG 30:0	3114.97	3633.78	2538.38	3523.44	3767.55	4130.38	4040.33	2286.27	4536.81	3957.79	3571.81	3445.54	3831.77	3584.51	3372.41	2663.35	4220.64	3106.39	3057.45	4227.75	4739.81	3458.96	3682.93	4239.03	7167.88	6364.8	8146.57	7582.01	4298.29	7408.69	5168.57	5771.7	DAG 30:0
DAG 38:0	101829	74563.1	86179.9	38509.1	111627	102627	82483.5	95197.3	72934.5	86748.9	80264.2	99961.6	109439	99160.1	87617.4	99964.1	99438	92695.7	100918	85234.9	105583	92505	91457.1	103945	4089.37	3884.89	3910.43	3923.35	106576	107808	102334	91949	DAG 38:0
15:0-18:1(d7)DAG	27503.2	28391.6	30853.9	36150.8	36037.4	25335.1	41401.4	26883	48717.3	34431.5	35760.1	32710.3	25082	42069.1	35252.7	39352.3	31133.9	34150.7	39101.5	28304.2	47987.6	37617.5	42146.8	36652.7	24637.8	31139.1	27805.7	32737	45751	39696.3	44569.6	46247.9	15:0-18:1(d7)DAG
AUC of analyte/AUC of IS	S1	S2	S3	S4	S5	S6	C1	C2	C3	C4	C5	C6	S1'	S2'	S3'	S4'	S5'	S6'	C1'	C2'	C3'	C4'	C5'	C6'	NIST 01	NIST 02	NIST 03	NIST 04	QC 01	QC 02	QC 03	QC 04	Sample Name	NIST QC mean	NIST reference (nmol/mL)
DAG 32:0	6.30502	5.45465	5.7732	5.04876	4.44741	6.63084	3.71862	5.41555	3.85809	4.45962	5.02996	5.53549	6.31798	4.63944	4.87149	4.16262	4.65486	4.52853	3.659	5.5275	3.82394	4.52921	4.27931	4.63187	5.53226	4.68109	4.65523	4.35557	7.03486	7.04111	6.43531	6.21728	DAG 32:0	4.80604	2.6
DAG 32:1	0.0970256	0.0838908	0.0300492	0.0684438	0.0714309	0.102145	0.0140435	0.0370033	0.0404618	0.104408	0.0156639	0.080759	0.194067	0.160101	0.12664	0.175881	0.168577	0.138776	0.157178	0.230824	0.140724	0.150262	0.142801	0.185437	0.54238	0.664659	0.888615	0.725491	0.0884789	0.0893381	0.110696	0.117675	DAG 32:1	0.705286	1.2
DAG 34:0	83.293	66.4572	72.6885	52.0285	59.2329	88.4017	48.4171	73.0685	41.359	56.3489	60.6697	58.611	87.5377	53.331	62.6159	51.9488	61.8943	61.2183	55.1546	65.326	52.5882	55.9679	53.687	56.1912	12.6847	9.98081	11.0847	9.81325	55.0767	60.3756	51.0223	45.2274	DAG 34:0	10.8909	6.5
DAG 34:1	0.789722	0.551642	0.261758	0.802514	0.541469	0.945833	0.382061	0.52218	0.37366	0.539915	0.543915	0.854853	1.95172	1.30404	1.31684	1.30915	1.33225	1.34021	1.14988	1.28729	1.11848	0.966657	1.15773	1.54421	3.58219	4.25591	4.3387	4.45779	0.796888	1.10038	0.982382	1.22564	DAG 34:1	4.15865	6.1
DAG 34:2	1.42904	0.961716	0.711139	1.71488	1.19014	1.86586	0.925161	1.05398	0.955471	1.5128	1.09271	1.32678	4.11847	2.33246	2.69713	2.47177	2.74174	2.331	2.45252	2.82215	2.11491	1.66405	1.73448	3.17223	3.50996	3.58846	4.13271	3.62388	1.57252	2.26452	2.09131	2.04167	DAG 34:2	3.71375	4.4
DAG 34:3	0.245816	0.19935	0.0778954	0.342381	0.242529	0.364724	0.169322	0.227054	0.122391	0.260862	0.170193	0.344335	0.776669	0.455478	0.407023	0.649874	0.554005	0.567796	0.472294	0.610972	0.448323	0.402693	0.411751	0.72969	0.734619	0.634178	0.758322	0.667313	0.327768	0.484267	0.400526	0.474209	DAG 34:3	0.698608	0.31
DAG 36:1	0.691139	0.512147	0.715695	0.4336	0.495853	0.692377	0.426299	0.587147	0.365911	0.430657	0.435256	0.655927	0.824349	0.503624	0.534401	0.491712	0.544291	0.591616	0.460392	0.668901	0.437891	0.501718	0.484234	0.542886	0.667393	0.63664	0.806075	0.844286	0.44456	0.514038	0.405155	0.415937	DAG 36:1	0.738599	2.6
DAG 36:2	0.72128	0.57182	0.353519	0.694479	0.695608	0.961617	0.502128	0.509024	0.365119	0.533507	0.429275	0.871736	2.10355	1.28662	1.21158	1.24325	1.2875	1.36173	1.31815	1.45021	1.10744	1.13741	0.891079	1.42331	4.076	3.74667	4.58785	4.2006	0.898097	0.956682	1.05644	1.06794	DAG 36:2	4.15278	6.2
DAG 36:3	1.78681	1.39331	0.841305	1.98184	1.51426	2.19549	1.25821	1.33233	0.813435	1.39618	1.25403	1.85731	4.47339	2.96801	2.65937	3.14856	2.78467	2.68309	2.6395	3.12465	2.14763	2.26848	1.86184	2.97396	4.74089	4.09732	4.85166	4.61765	1.88767	2.29603	2.25784	2.40264	DAG 36:3	4.57688	8.4
DAG 36:4	1.34886	1.17418	0.693754	1.53153	1.19719	1.84819	0.95933	0.895118	0.584619	1.0346	1.02371	1.2209	2.67951	1.69291	1.933	1.58438	2.43843	1.86975	1.70176	2.11582	1.06518	1.26922	0.789081	1.85924	1.39027	1.43213	1.40513	1.29457	1.25259	1.36704	1.33886	1.47956	DAG 36:4	1.38052	2.8
DAG 36:5	0.180116	0.161409	0.115262	0.21845	0.171718	0.252456	0.195766	0.176819	0.0971505	0.187499	0.103331	0.165102	0.488624	0.320176	0.33476	0.237225	0.332957	0.3123	0.317786	0.29272	0.156837	0.177574	0.107598	0.276122	0.0951799	0.135562	0.167331	0.225212	0.156025	0.260124	0.283502	0.208224	DAG 36:5	0.155821	0.89
DAG 38:4	0.0760301	0.11682	0.0349627	0.114139	0.0632321	0.120295	0.043246	0.042679	0.0583912	0.0506394	0.0849232	0.105591	0.134299	0.176943	0.137759	0.169461	0.128164	0.136476	0.136317	0.196485	0.141481	0.131114	0.126789	0.194858	0.134334	0.156517	0.311555	0.190403	0.103794	0.116274	0.102709	0.163497	DAG 38:4	0.198202	0.95
DAG 38:5	0.239732	0.221175	0.176707	0.221874	0.175799	0.304159	0.186863	0.236248	0.191714	0.144876	0.185903	0.248711	0.452894	0.238862	0.172469	0.261791	0.289231	0.283503	0.304796	0.33554	0.270125	0.230943	0.21353	0.275199	0.967969	1.03752	1.02063	0.723815	0.217511	0.314807	0.301224	0.270566	DAG 38:5	0.937485	1.8
DAG 38:6	0.191071	0.175468	0.105589	0.185864	0.222867	0.256185	0.170917	0.190967	0.173339	0.216002	0.170371	0.246833	0.4899	0.311703	0.311339	0.325503	0.406719	0.235364	0.31528	0.484213	0.276845	0.256841	0.22192	0.357159	0.150728	0.129261	0.105016	0.0571769	0.223691	0.389984	0.296781	0.31973	DAG 38:6	0.110545	0.77
DAG 40:7	0.503936	0.450349	0.366891	0.59562	0.454689	0.595581	0.4057	0.415981	0.454105	0.616525	0.408614	0.713266	1.03414	0.74078	0.60359	0.73414	0.933293	0.755591	0.746437	0.939997	0.52611	0.685021	0.532038	0.628689	0.26551	0.15516	0.156483	0.180212	0.417764	0.76575	0.628267	0.66524	DAG 40:7	0.189341	0.89
DAG 40:4	0.117061	0.150202	0.1225	0.0442919	0.108582	0.116389	0.109411	0.073513	0.0684118	0.0839001	0.113265	0.126558	0.111138	0.0809076	0.0739013	0.0850943	0.0708004	0.106417	0.0538499	0.102157	0.0846622	0.103721	0.101809	0.0976401	0.0146906	0.00848854	0.0108132	0.00324608	0.0942885	0.0941715	0.0938668	0.0662083	DAG 40:4	0.00930962	0.83
DAG 30:0	0.113258	0.127988	0.0822708	0.0974651	0.104546	0.16303	0.0975892	0.0850452	0.0931253	0.114947	0.0998825	0.105335	0.15277	0.0852053	0.0956638	0.0676795	0.135564	0.0909614	0.0781926	0.149368	0.0987716	0.091951	0.0873833	0.115654	0.290931	0.204399	0.292982	0.231603	0.0939497	0.186634	0.115966	0.124799	DAG 30:0	0.254979	0.83
DAG 38:0	3.70244	2.62624	2.79316	1.06523	3.09752	4.05078	1.99229	3.54117	1.4971	2.51947	2.24452	3.05597	4.36324	2.35708	2.48541	2.54024	3.19388	2.71431	2.58092	3.01138	2.20021	2.4591	2.16996	2.83595	0.165979	0.124759	0.140634	0.119844	2.32948	2.71582	2.29605	1.98818	DAG 38:0	0.137804	0.24
nmol/mL	S1	S2	S3	S4	S5	S6	C1	C2	C3	C4	C5	C6	S1'	S2'	S3'	S4'	S5'	S6'	C1'	C2'	C3'	C4'	C5'	C6'	NIST 01	NIST 02	NIST 03	NIST 04	QC 01	QC 02	QC 03	QC 04	Sample Name	NIST QC mean	stdv	CV (%)
DAG 32:0	3.41093	2.95089	3.12322	2.73131	2.40599	3.5872	2.01172	2.92974	2.08718	2.41259	2.72114	2.99463	3.41794	2.50987	2.63541	2.25192	2.51822	2.44987	1.97947	2.9903	2.0687	2.45024	2.31505	2.50578	2.99288	2.5324	2.51841	2.35631	3.80577	3.80914	3.48141	3.36346	DAG 32:0	2.6	0.237151	9.12121
DAG 32:1	0.165083	0.142735	0.0511268	0.116453	0.121535	0.173793	0.0238941	0.0629588	0.0688432	0.177643	0.0266512	0.137406	0.330192	0.272402	0.21547	0.29925	0.286823	0.236118	0.267428	0.392733	0.239434	0.255662	0.242967	0.31551	0.922826	1.13088	1.51192	1.23438	0.150541	0.152003	0.188343	0.200217	DAG 32:1	1.2	0.21218	17.6817
DAG 34:0	49.7118	39.6637	43.3827	31.0522	35.352	52.7609	28.8968	43.6095	24.6843	33.6307	36.2095	34.9809	52.2452	31.8295	37.3711	31.0046	36.9404	36.537	32.918	38.9886	31.3862	33.4033	32.0421	33.5366	7.57064	5.95686	6.61566	5.85685	32.8714	36.034	30.4516	26.9931	DAG 34:0	6.5	0.683427	10.5143
DAG 34:1	1.15838	0.809161	0.383953	1.17715	0.79424	1.38737	0.560416	0.765946	0.548093	0.79196	0.797828	1.25392	2.86282	1.9128	1.93157	1.92029	1.95417	1.96585	1.68667	1.88823	1.64061	1.41791	1.69818	2.26508	5.25443	6.24267	6.36411	6.53879	1.16889	1.61407	1.44098	1.79779	DAG 34:1	6.1	0.499406	8.18699
DAG 34:2	1.6931	1.13943	0.842547	2.03176	1.41006	2.21065	1.09612	1.24874	1.13203	1.79234	1.29463	1.57196	4.8795	2.76347	3.19552	2.92851	3.24837	2.76173	2.90571	3.34365	2.50572	1.97155	2.05498	3.75841	4.15855	4.25156	4.89638	4.29352	1.8631	2.68297	2.47776	2.41894	DAG 34:2	4.4	0.290716	6.60718
DAG 34:3	0.109078	0.0884592	0.0345653	0.151928	0.10762	0.161843	0.0751347	0.100753	0.0543099	0.115755	0.0755214	0.152795	0.344639	0.202113	0.180612	0.288375	0.245834	0.251953	0.209575	0.271113	0.198939	0.178691	0.18271	0.323792	0.32598	0.28141	0.336497	0.296113	0.145444	0.214888	0.177729	0.210425	DAG 34:3	0.31	0.0221793	7.15461
DAG 36:1	2.43293	1.80285	2.51938	1.52635	1.74549	2.43729	1.50065	2.06686	1.28807	1.51599	1.53218	2.30898	2.90186	1.77285	1.88119	1.73092	1.916	2.08259	1.62066	2.35465	1.54145	1.76614	1.70459	1.91106	2.34934	2.24109	2.83753	2.97204	1.56493	1.8095	1.42622	1.46417	DAG 36:1	2.6	0.310837	11.9553
DAG 36:2	1.07685	0.853713	0.527796	1.03684	1.03853	1.43567	0.749665	0.75996	0.545114	0.796513	0.640897	1.30148	3.14055	1.92089	1.80886	1.85614	1.92221	2.03303	1.96796	2.16513	1.65338	1.69812	1.33036	2.12496	6.08537	5.59368	6.84955	6.2714	1.34084	1.4283	1.57724	1.59441	DAG 36:2	6.2	0.449382	7.2481
DAG 36:3	3.27936	2.55717	1.54406	3.63729	2.77915	4.02942	2.30922	2.44524	1.49291	2.56242	2.30153	3.40874	8.21007	5.44722	4.88078	5.77859	5.11073	4.92432	4.84431	5.7347	3.94158	4.16337	3.41705	5.45814	8.70101	7.51985	8.9043	8.47483	3.46446	4.21393	4.14385	4.4096	DAG 36:3	8.4	0.530375	6.31399
DAG 36:4	2.73578	2.38149	1.40708	3.10626	2.42815	3.74853	1.94573	1.81549	1.18573	2.09839	2.07631	2.47624	5.43463	3.43359	3.92054	3.21346	4.94566	3.79226	3.45153	4.29133	2.16041	2.57426	1.60043	3.77095	2.81978	2.90466	2.84991	2.62566	2.54051	2.77265	2.71549	3.00086	DAG 36:4	2.8	0.105154	3.75551
DAG 36:5	1.02877	0.921914	0.658336	1.24771	0.980795	1.44194	1.11815	1.00993	0.554892	1.07093	0.590193	0.943009	2.79086	1.82874	1.91204	1.35495	1.90174	1.78376	1.81509	1.67192	0.895804	1.01424	0.614564	1.57712	0.543637	0.774285	0.95574	1.28634	0.891163	1.48574	1.61927	1.18931	DAG 36:5	0.89	0.271461	30.5012
DAG 38:4	0.364419	0.559927	0.167579	0.547076	0.303077	0.576586	0.207281	0.204564	0.279874	0.242719	0.407044	0.506105	0.643707	0.8481	0.66029	0.812239	0.614301	0.654141	0.653379	0.941768	0.678128	0.628439	0.607711	0.933971	0.643873	0.750201	1.49331	0.912616	0.497495	0.557309	0.492294	0.783656	DAG 38:4	0.95	0.327954	34.5215
DAG 38:5	0.460294	0.424662	0.339283	0.426005	0.33754	0.583995	0.358782	0.453604	0.368096	0.278167	0.35694	0.477533	0.869571	0.458622	0.331145	0.502647	0.555332	0.544335	0.585217	0.644247	0.518648	0.443417	0.409983	0.528391	1.85853	1.99208	1.95965	1.38975	0.417628	0.60444	0.578359	0.519495	DAG 38:5	1.8	0.241926	13.4403
DAG 38:6	1.3309	1.22222	0.735473	1.29463	1.55237	1.78444	1.19051	1.33017	1.20739	1.50455	1.18671	1.71931	3.41238	2.17116	2.16862	2.26728	2.83298	1.63942	2.19607	3.37277	1.92835	1.78901	1.54577	2.48778	1.04989	0.900361	0.731485	0.398264	1.55811	2.71642	2.06722	2.22707	DAG 38:6	0.77	0.242386	31.4787
DAG 40:7	2.36876	2.11687	1.72457	2.79972	2.13727	2.79953	1.907	1.95532	2.13453	2.89798	1.9207	3.35272	4.86096	3.48204	2.83718	3.45083	4.38695	3.55166	3.50863	4.41847	2.47298	3.21995	2.50085	2.95516	1.24803	0.729333	0.735548	0.847087	1.96371	3.59942	2.95317	3.12697	DAG 40:7	0.89	0.211953	23.815
DAG 40:4	10.4366	13.3913	10.9215	3.94885	9.68065	10.3767	9.75458	6.55406	6.09926	7.48012	10.0981	11.2833	9.90854	7.21333	6.58868	7.58659	6.31222	9.48764	4.801	9.10784	7.54807	9.24729	9.07677	8.70511	1.30974	0.756797	0.964054	0.289405	8.4063	8.39587	8.3687	5.90281	DAG 40:4	0.83	0.369367	44.502
DAG 30:0	0.368676	0.416623	0.267806	0.317266	0.340314	0.530691	0.31767	0.276837	0.303139	0.374172	0.325135	0.342884	0.497292	0.277358	0.311402	0.220309	0.441285	0.296095	0.25453	0.486219	0.321518	0.299316	0.284448	0.376473	0.947029	0.665354	0.953708	0.753909	0.305823	0.607527	0.37749	0.406243	DAG 30:0	0.83	0.124396	14.9875
DAG 38:0	6.44817	4.57386	4.86457	1.85521	5.39464	7.05484	3.46977	6.16729	2.60734	4.3879	3.90905	5.32228	7.59902	4.10509	4.32859	4.42407	5.56247	4.72725	4.49493	5.24463	3.83188	4.28276	3.77921	4.93909	0.28907	0.217281	0.244928	0.208721	4.05702	4.72987	3.9988	3.46261	DAG 38:0	0.24	0.0313316	13.0548

## Sheet: Fatty acid
Sample Name	S1	S2	S3	S4	S5	S6	C1	C2	C3	C4	C5	C6	S1'	S2'	S3'	S4'	S5'	S6'	C1'	C2'	C3'	C4'	C5'	C6'	NIST 01	NIST 02	NIST 03	NIST 04	QC 01	QC 02	QC 03	QC 04	Sample Name	NIST QC mean	NIST reference (nmol/mL)
FFA 12:0	8769.97	11264.3	9787.72	6335.45	11004.9	10161.2	7218.17	6503.37	5776.15	6585.27	5719.37	8847.49	7133.9	5845.87	4149.15	8369.89	3937.41	3641.82	6523.23	3935.07	5314.28	1977.91	5489.6	7006.73	9675.73	10922.8	9924.84	10774.9	7329.64	7194.27	7689.83	7345.6	FFA 12:0	10324.6	0.719
FFA 14:0	100212	114559	124177	54409.8	127928	90183.2	127216	108440	104673	107682	74430.6	129637	51076.7	29768	25255.5	70597.1	27710.6	32847.6	63437.9	37643	37770.1	23805.9	68381.6	34003.4	56794.6	56485.1	57575	61012.6	79678.1	80341.7	76976	79716.3	FFA 14:0	57966.8	5.1
FFA 16:0	1.2468e+06	1.7646e+06	1.69104e+06	1.08225e+06	1.62766e+06	1.35736e+06	1.54695e+06	1.53878e+06	1.8212e+06	1.28135e+06	1.06566e+06	1.81276e+06	1.27213e+06	1.02769e+06	866046	1.57665e+06	910731	910742	1.3971e+06	1.08086e+06	1.12703e+06	808404	1.54375e+06	1.06241e+06	2.18032e+06	2.12314e+06	2.36916e+06	2.16056e+06	1.87832e+06	1.907e+06	2.06836e+06	2.05891e+06	FFA 16:0	2.2083e+06	4
FFA 16:1	301349	340794	292417	163746	402200	263391	315909	305245	352622	347635	189829	435829	226965	140922	88751.3	332192	102852	138481	253927	164390	157815	121043	320832	118606	145739	153380	160371	156617	226118	235210	255047	242711	FFA 16:1	154027	6.1
FFA 18:0	923724	1.38012e+06	1.41023e+06	1.10334e+06	973744	1.15681e+06	975237	1.11643e+06	1.17822e+06	685413	841146	1.08282e+06	847225	836663	827732	973119	737583	702097	889232	827342	1.1435e+06	726253	842018	999633	2.59451e+06	2.52832e+06	2.639e+06	2.54782e+06	2.17334e+06	2.13792e+06	2.08435e+06	2.2557e+06	FFA 18:0	2.57741e+06	15
FFA 18:1	1.26973e+06	1.66937e+06	1.50325e+06	809734	1.82262e+06	1.07114e+06	1.76471e+06	1.46464e+06	1.85067e+06	1.43498e+06	1.04864e+06	1.85954e+06	1.14706e+06	1.05562e+06	653697	1.76169e+06	755156	738209	1.36312e+06	945560	916340	732994	1.50015e+06	701886	1.82133e+06	1.83961e+06	1.68798e+06	1.86805e+06	1.33872e+06	1.34054e+06	1.26784e+06	1.3908e+06	FFA 18:1	1.80424e+06	110
FFA 18:2	1.44453e+06	2.05961e+06	2.29676e+06	1.15116e+06	2.10783e+06	1.22311e+06	2.19461e+06	1.88626e+06	2.18558e+06	1.82134e+06	1.47231e+06	2.12497e+06	1.36939e+06	1.12695e+06	793224	2.20484e+06	923183	930506	1.7411e+06	1.11788e+06	829077	795893	1.59297e+06	910944	714260	758395	747600	775026	1.49209e+06	1.46627e+06	1.54425e+06	1.5116e+06	FFA 18:2	748820	44
FFA 18:3	162135	207366	206742	132478	254876	164116	231953	197034	190350	184698	157692	195383	167593	129416	102649	250581	117091	126628	200697	133237	107374	87363.4	178406	123991	52301.5	52973.3	51798.1	51443.7	167167	171286	171271	169024	FFA 18:3	52129.1	2.9
FFA 20:0	23025.8	38848.2	50899.8	30332.6	32849.4	37357.1	30622.6	30315.5	26782.6	20368.4	24933.6	30772.7	26252.8	28724.7	27252.3	26992.8	25112.9	24232.3	26835.6	23876.9	25968	21391.2	23920.5	28092.1	31222.7	32344.3	30237.9	34241.8	45810.7	47513.8	48811.4	47029.2	FFA 20:0	32011.7	0.238
FFA 20:1	84542.9	141035	162415	84485	171637	117512	118955	109147	127263	97086.7	103524	158044	62831.4	94302	57104.7	98031.9	133114	68584.1	120381	64882.8	84445.7	50155	79236.6	55424	28171.8	21658.9	23410	25627.9	110276	125123	104836	119251	FFA 20:1	24717.2	1.6
FFA 20:2	13757.2	23825.4	20068.4	12263.6	26671.5	14787.1	23393.2	18797.5	23636.4	17824.9	18054.7	25268.8	16888.7	16234.7	10759.9	27106.8	14423.6	13269.2	24978.4	20071.1	20060.8	15338.8	24411.8	14470	12540.6	13322.5	13796.8	15060.4	17955.1	19057.4	17398.7	20138.7	FFA 20:2	13680.1	1.3
FFA 20:3	18951	23783.7	19636.4	17560.6	30328.3	18701.1	22301.8	17795.9	28085.7	22032.4	19814.8	28156.7	24350.3	23712.6	14405.9	40823.2	17838.8	19766.5	35488.7	29771.1	24425.5	20390	33225	20128.4	11870.5	11517.2	12824.3	13237	22269.3	23709.6	22899.3	23652	FFA 20:3	12362.2	1.3
FFA 20:4	74398.4	82426.2	74788.3	68854.2	118927	72758.9	76910.8	79717.4	101338	95413.6	96634.1	100114	86023.7	79252	46916.7	127913	64659.9	63228.2	123836	94664.7	77673.7	64253.8	102292	66414.5	52147.7	55002.4	53837.3	57683.7	89108.5	90685.6	89198	89415.6	FFA 20:4	54667.8	4.7
FFA 20:5	39747.6	41138.8	38554.3	36665.9	57204	43785.6	45200.3	37142.4	50771.2	44861.2	37842.9	42135.4	55913.9	41379.2	30492.2	78535.9	43243.9	38454.9	67210.1	62115.4	39173.7	39104	64226.4	42229	4502.18	3895.34	4056.34	4211.67	44033.4	45071.5	49142.1	46048.6	FFA 20:5	4166.38	0.42
FFA 22:0	11826.4	12729.6	16079.2	13002.6	11452.5	13990.7	12002.7	13767.2	9441.68	8946.99	11597	11903.5	12471.9	13342.1	13337.4	11754.3	11338.7	10955.5	10816.1	11859.6	14255.4	12473.2	9365.01	14470.3	9499.86	8412.48	9091.02	10641.3	12805.7	14556.4	14087.3	15741.8	FFA 22:0	9411.16	0.16
FFA 22:1	13028.2	16353.5	17435.4	15327	13883.7	18803.7	11310.5	12581.8	12285	11221.7	11368.1	18338.4	8844.29	11915.3	8627.76	10570.1	12541.6	11920.3	13489.2	9444.37	13625	7564.14	10685.8	11004.3	7910.65	8232.68	7429.64	7406.17	13101.4	14120.5	14946.3	11850.8	FFA 22:1	7744.78	0.028
FFA 22:2	844.542	1916.79	2298.45	1172.76	1693.04	1987.85	1970.7	2063.06	1648.63	1434.4	557.745	1969.05	1457.95	1804.42	1100.06	2206.47	1876.72	1375.9	2660.11	1879.95	2274.91	2234.51	1808.88	2650.45	792.812	729.215	738.919	783.628	1486.91	1832.26	1679.24	1850.43	FFA 22:2	761.143	0.011
FFA 22:4	16809.9	16209.3	7464.89	11573.2	18054.4	12478.4	13010.7	18830.7	21730.2	17119.5	17473.8	17854.6	13757	15492.4	7222.71	20071.2	8329.17	11730	23352.6	19757.9	17319.9	15815.2	22418	14139.7	29587.1	30740.5	25259.1	28307.1	26860.4	22283.5	27238.5	27139.5	FFA 22:4	28473.5	1.3
FFA 22:5	27547.9	37680.2	30753.9	31233.5	42461.2	34010.1	37192.1	33583.7	52763.6	38761.8	32594.6	46722	43097.1	31656.4	19189.8	65887.1	34418.3	31949.9	51041.8	49110.5	36255.2	27152.6	57686.5	35228.2	10124.2	10470.5	10521	11683.1	37221.8	40101.3	40273	39046	FFA 22:5	10699.7	1.1
FFA 22:6	165225	262157	215485	187759	285764	210280	247938	192173	354707	268027	236404	291550	257628	223420	124642	412617	193619	192109	318363	319032	224890	177300	315315	188239	16201.5	15912.4	16053.6	17690.8	235133	240925	242306	245708	FFA 22:6	16464.5	1.5
FFA 24:0	15417.2	17243.6	20125.8	21194.1	19637.8	20633.7	19741.9	17931	17227.5	14791	18383	20687.5	16952.7	19726	17503.8	18419	17162.9	21494	20129.3	15201.9	23574.8	16857.8	19539.2	19983.2	18905.6	18745.9	18960.6	19822	18827.6	17161.5	20120.2	20173	FFA 24:0	19108.5	0.262
FFA 24:1	3523.82	6419.34	7577.63	6034.97	6894.45	6143.53	4526.95	5747.02	5449.72	3573.91	4393.92	7883	4777.88	5678.4	3817.08	4413.81	4872.56	3930.1	5639.35	3726.7	5686.23	4289.3	5116.01	3995.35	3768.83	3702.07	4229.26	4629.81	5466.24	5592.17	5478.66	5323.09	FFA 24:1	4082.49	1
No FFA insternal standard
nmol/mL	S1	S2	S3	S4	S5	S6	C1	C2	C3	C4	C5	C6	S1'	S2'	S3'	S4'	S5'	S6'	C1'	C2'	C3'	C4'	C5'	C6'	NIST 01	NIST 02	NIST 03	NIST 04	QC 01	QC 02	QC 03	QC 04	Sample Name	NIST QC mean	stdv	CV (%)
FFA 12:0	0.610738	0.784439	0.681614	0.441199	0.766374	0.707624	0.502671	0.452893	0.402249	0.458596	0.398295	0.616136	0.496802	0.407104	0.288945	0.582876	0.2742	0.253615	0.454275	0.274037	0.370085	0.137741	0.382294	0.487946	0.673814	0.760663	0.691163	0.75036	0.510434	0.501006	0.535517	0.511545	FFA 12:0	0.719	0.0372019	5.17412
FFA 14:0	8.81681	10.079	10.9252	4.78705	11.2553	7.93444	11.1926	9.54069	9.20926	9.474	6.5485	11.4057	4.4938	2.61903	2.22202	6.21123	2.43801	2.88998	5.58135	3.31188	3.32306	2.09448	6.01631	2.99167	4.99687	4.96964	5.06552	5.36797	7.01019	7.06857	6.77245	7.01355	FFA 14:0	5.1	0.158611	3.11002
FFA 16:0	2.2584	3.19632	3.06307	1.96033	2.94827	2.45865	2.80206	2.78726	3.29884	2.32098	1.93029	3.28354	2.30428	1.86151	1.56871	2.85588	1.64966	1.64967	2.53064	1.95782	2.04144	1.46431	2.79627	1.9244	3.94933	3.84576	4.29137	3.91353	3.40229	3.45425	3.74654	3.72941	FFA 16:0	4	0.172288	4.3072
FFA 16:1	11.9345	13.4966	11.5807	6.48491	15.9285	10.4312	12.5111	12.0888	13.9651	13.7676	7.51791	17.2603	8.9886	5.58102	3.51486	13.156	4.07331	5.48431	10.0564	6.51043	6.25002	4.79372	12.7061	4.69722	5.77178	6.07439	6.35124	6.20259	8.95507	9.31514	10.1008	9.61219	FFA 16:1	6.1	0.213323	3.4971
FFA 18:0	5.37588	8.03202	8.20722	6.42123	5.66698	6.73237	5.67567	6.49739	6.85699	3.98896	4.89529	6.30176	4.93067	4.8692	4.81723	5.66334	4.29257	4.08605	5.17514	4.81495	6.6549	4.22664	4.90037	5.81765	15.0995	14.7143	15.3584	14.8278	12.6484	12.4422	12.1305	13.1277	FFA 18:0	15	0.249817	1.66545
FFA 18:1	77.412	101.777	91.6494	49.3674	111.12	65.3048	107.59	89.2955	112.83	87.4868	63.9331	113.371	69.9334	64.3582	39.8542	107.405	46.0398	45.0066	83.1059	57.6483	55.8669	44.6887	91.4603	42.7921	111.042	112.156	102.912	113.89	81.6185	81.7289	77.297	84.7934	FFA 18:1	110	4.21637	3.83307
FFA 18:2	84.8795	121.021	134.956	67.6411	123.854	71.869	128.953	110.835	128.423	107.02	86.5118	124.861	80.464	66.2187	46.6091	129.554	54.2454	54.6757	102.305	65.6856	48.7158	46.7659	93.6012	53.5262	41.9693	44.5626	43.9283	45.5398	87.6736	86.1566	90.7387	88.8204	FFA 18:2	44	1.30542	2.96686
FFA 18:3	9.01974	11.536	11.5013	7.36989	14.179	9.12996	12.9038	10.9612	10.5894	10.2749	8.77259	10.8693	9.3234	7.19957	5.71046	13.9401	6.51391	7.04447	11.165	7.41211	5.97335	4.86012	9.92492	6.89773	2.90959	2.94696	2.88158	2.86187	9.29966	9.52885	9.52798	9.403	FFA 18:3	2.9	0.0319792	1.10273
FFA 20:0	0.171192	0.288828	0.378429	0.225516	0.244228	0.277742	0.227673	0.225389	0.199123	0.151435	0.185376	0.228789	0.195184	0.213562	0.202615	0.200686	0.186709	0.180162	0.199517	0.17752	0.193066	0.159039	0.177844	0.208859	0.232134	0.240473	0.224813	0.25458	0.340593	0.353255	0.362903	0.349652	FFA 20:0	0.238	0.0110606	4.6473
FFA 20:1	5.47266	9.12955	10.5135	5.46891	11.1105	7.60686	7.70024	7.06535	8.23804	6.28465	6.70136	10.2306	4.06723	6.10439	3.69652	6.34584	8.61678	4.43961	7.79253	4.20002	5.46637	3.24665	5.12917	3.58772	1.82363	1.40203	1.51538	1.65895	7.1384	8.0995	6.78626	7.71941	FFA 20:1	1.6	0.157984	9.874
FFA 20:2	1.30733	2.2641	1.90707	1.1654	2.53456	1.4052	2.22302	1.7863	2.24614	1.69388	1.71571	2.40127	1.60491	1.54277	1.0225	2.57592	1.37066	1.26095	2.37366	1.90733	1.90635	1.45763	2.31982	1.37507	1.19172	1.26602	1.31109	1.43117	1.70625	1.811	1.65338	1.91375	FFA 20:2	1.3	0.0869013	6.68472
FFA 20:3	1.99287	2.50106	2.06494	1.84665	3.18929	1.96658	2.34524	1.8714	2.95346	2.3169	2.08371	2.96092	2.56065	2.49359	1.5149	4.29292	1.87591	2.07862	3.73195	3.13069	2.56856	2.14419	3.4939	2.11668	1.24829	1.21113	1.34859	1.39199	2.34181	2.49327	2.40806	2.48722	FFA 20:3	1.3	0.0731326	5.62559
FFA 20:4	6.39631	7.08649	6.42984	5.91966	10.2246	6.25536	6.61232	6.85361	8.71241	8.20307	8.30801	8.60716	7.39579	6.81359	4.03361	10.9972	5.55906	5.43597	10.6467	8.13869	6.67791	5.52414	8.79441	5.70991	4.48334	4.72877	4.6286	4.95929	7.661	7.79659	7.66869	7.6874	FFA 20:4	4.7	0.173275	3.6867
FFA 20:5	4.00683	4.14708	3.88654	3.69617	5.76655	4.41389	4.5565	3.74421	5.11809	4.52232	3.81483	4.24754	5.6365	4.1713	3.07382	7.91696	4.35928	3.87652	6.77524	6.26166	3.94898	3.94195	6.47446	4.25698	0.45385	0.392677	0.408907	0.424565	4.43887	4.54352	4.95386	4.64201	FFA 20:5	0.42	0.0225626	5.37205
FFA 22:0	0.201062	0.216418	0.273365	0.221059	0.194705	0.237857	0.204058	0.234057	0.160519	0.152109	0.197161	0.202372	0.212036	0.226831	0.226751	0.199836	0.19277	0.186255	0.183886	0.201626	0.242358	0.212059	0.159215	0.246011	0.161508	0.143021	0.154557	0.180913	0.217711	0.247475	0.2395	0.267627	FFA 22:0	0.16	0.0137616	8.601
FFA 22:1	0.0471013	0.0591235	0.0630348	0.0554123	0.0501943	0.0679818	0.0408914	0.0454874	0.0444145	0.0405701	0.0410993	0.0662993	0.0319751	0.043078	0.0311923	0.0382145	0.0453422	0.0430958	0.0487679	0.0341446	0.0492589	0.0273469	0.0386328	0.0397842	0.0285997	0.0297639	0.0268606	0.0267758	0.047366	0.0510502	0.0540359	0.0428445	FFA 22:1	0.028	0.00125178	4.47063
FFA 22:2	0.0122053	0.0277013	0.0332171	0.0169487	0.0244677	0.0287283	0.0284805	0.0298152	0.0238259	0.0207298	0.0080605	0.0284567	0.0210702	0.0260774	0.0158981	0.0318878	0.0271223	0.0198845	0.0384437	0.0271689	0.0328769	0.0322931	0.0261419	0.0383041	0.0114577	0.0105386	0.0106788	0.011325	0.0214888	0.0264797	0.0242682	0.0267422	FFA 22:2	0.011	0.000397219	3.61108
FFA 22:4	0.767481	0.74006	0.340821	0.528392	0.824303	0.569719	0.594023	0.859747	0.992125	0.781619	0.797793	0.815177	0.628097	0.707328	0.329764	0.916381	0.380281	0.53555	1.0662	0.902076	0.790767	0.722069	1.02353	0.64557	1.35084	1.40351	1.15324	1.29241	1.22635	1.01739	1.24362	1.2391	FFA 22:4	1.3	0.0933993	7.18456
FFA 22:5	2.8321	3.87376	3.16169	3.21101	4.36528	3.49645	3.82359	3.45261	5.42443	3.98496	3.35093	4.80332	4.43066	3.25448	1.97284	6.77361	3.53842	3.28465	5.24742	5.04887	3.72726	2.79146	5.93053	3.62168	1.04083	1.07644	1.08163	1.2011	3.82663	4.12267	4.14032	4.01418	FFA 22:5	1.1	0.0604464	5.49513
FFA 22:6	15.0528	23.8838	19.6317	17.1057	26.0345	19.1575	22.5884	17.5079	32.3155	24.4185	21.5376	26.5616	23.4711	20.3546	11.3555	37.5914	17.6396	17.5021	29.0044	29.0653	20.4886	16.1529	28.7267	17.1495	1.47603	1.4497	1.46256	1.61172	21.4217	21.9495	22.0752	22.3852	FFA 22:6	1.5	0.0651679	4.34453
FFA 24:0	0.211387	0.236429	0.275948	0.290595	0.269257	0.282912	0.270685	0.245855	0.23621	0.202802	0.252052	0.28365	0.232441	0.270466	0.239997	0.252546	0.235323	0.294708	0.275996	0.208435	0.323238	0.231141	0.267905	0.273993	0.259218	0.257028	0.259972	0.271782	0.258148	0.235303	0.275872	0.276595	FFA 24:0	0.262	0.00575038	2.1948
FFA 24:1	0.863153	1.57241	1.85613	1.47826	1.68878	1.50485	1.10887	1.40772	1.3349	0.875425	1.07628	1.93093	1.17033	1.39092	0.934989	1.08116	1.19353	0.962673	1.38135	0.912848	1.39283	1.05066	1.25316	0.978655	0.923168	0.906816	1.03595	1.13406	1.33895	1.36979	1.34199	1.30388	FFA 24:1	1	0.0919948	9.19948

## Sheet: LPC
Sample Name	S1	S2	S3	S4	S5	S6	C1	C2	C3	C4	C5	C6	S1'	S2'	S3'	S4'	S5'	S6'	C1'	C2'	C3'	C4'	C5'	C6'	NIST 01	NIST 02	NIST 03	NIST 04	QC 01	QC 02	QC 03	QC 04	Sample Name
LPC 14:0	15613.4	11906.8	11728.8	18134.2	20237.2	17271.7	8786.97	9895.89	15127.2	9122.18	14913.8	11901.5	16726	17266	12025	15348.9	11198.3	13753.5	17083.7	11901.3	14412.3	11194.1	14705.9	11712.8	21906.6	23717.6	23689.6	26083.8	14801.7	14514	14355.2	15467.1	LPC 14:0
LPC 16:0	4.59359e+06	3.86162e+06	3.93756e+06	5.52067e+06	5.05771e+06	4.31434e+06	3.87943e+06	3.71413e+06	4.86637e+06	3.11998e+06	4.34152e+06	4.29008e+06	4.6983e+06	4.70723e+06	4.28718e+06	4.91525e+06	4.43238e+06	4.90911e+06	4.88573e+06	4.82438e+06	5.55187e+06	4.18381e+06	4.76799e+06	4.18368e+06	1.87347e+06	2.09554e+06	2.07616e+06	2.12011e+06	4.63393e+06	4.76241e+06	4.8998e+06	5.00128e+06	LPC 16:0
LPC 16:1	102320	72255.2	66007	108614	143697	112458	59232.8	69789.8	94347.7	61861.4	80134.6	82417	98422.9	86361.2	72188.5	96524.1	78328.5	88463.1	116041	103804	109158	87510.6	98432.1	70153.5	58590.7	66429.4	67267.8	67935.1	92773.3	99010	89457.6	95004	LPC 16:1
LPC 18:0	1.34691e+06	1.29164e+06	1.33684e+06	1.36453e+06	1.33598e+06	1.17255e+06	1.17274e+06	1.34437e+06	1.5376e+06	929750	1.34673e+06	1.43391e+06	1.36205e+06	1.5401e+06	1.2043e+06	1.39563e+06	1.19901e+06	1.36274e+06	1.40725e+06	1.46265e+06	1.6408e+06	1.41473e+06	1.67723e+06	1.1543e+06	511398	537997	543457	536892	1.37514e+06	1.50806e+06	1.52365e+06	1.47747e+06	LPC 18:0
LPC 18:1	735782	494595	451477	749993	1.026e+06	759377	453958	529675	765368	431606	561740	682576	667222	662296	484552	691532	566903	631832	794955	732068	780733	565837	780849	508966	409860	419683	441344	448077	665830	721626	669076	715509	LPC 18:1
LPC 18:2	3.29168e+06	2.5655e+06	2.44001e+06	4.29222e+06	4.11458e+06	3.36916e+06	2.23237e+06	2.30023e+06	3.3945e+06	1.82662e+06	2.59025e+06	2.68712e+06	3.39909e+06	3.56228e+06	2.74746e+06	3.12792e+06	2.83429e+06	3.05382e+06	3.2582e+06	2.97943e+06	3.49318e+06	2.56264e+06	2.934e+06	2.37559e+06	633416	746780	729041	786411	3.25357e+06	2.93951e+06	2.97765e+06	3.56243e+06	LPC 18:2
LPC 18:3	678970	576895	604023	763429	732125	677285	627145	633795	659153	494873	667222	663566	633918	633198	665083	769063	610372	794115	666496	637936	788604	656822	756397	719383	300733	341555	378375	402962	711069	728038	694170	739281	LPC 18:3
LPC 20:0	37682.6	41283.7	39137.6	37960.8	37085.7	33212.6	39204.5	31149.7	38177	29524.3	38576.3	35570.5	35799.8	33374.3	32702.4	38375.5	42076.2	40201.3	33442.6	39926.4	39548.1	27645.1	34926.3	33338.4	2387.05	1272.36	3102.19	1538.95	38402.8	34189.2	36249.1	40865.3	LPC 20:0
LPC 20:1	30405.1	22071.9	19876.4	29045	35858.6	26536.3	14871	25720.2	37599.5	22167.8	25707.3	31971.3	21047.2	21902.5	16942.8	24466	16432.5	19481.5	31362.4	29294	30601	25246.4	28002.5	15813	3595.2	2975.49	3855.51	3841.57	26058.6	29397.5	25157.2	28456.7	LPC 20:1
LPC 20:2	22343.8	12394.4	10747.1	20561.3	25832.2	17648.2	10330	16661.5	24859.5	14011.7	17412.8	19212.1	14011	18625.3	11580.2	19704.6	11622.7	14096.4	21390.5	18091.7	22378.8	15877.7	21510.6	12101	5777.56	5527.98	5535.63	6133.15	19568.9	21276.2	17370.1	16062.9	LPC 20:2
LPC 20:3	146783	78850.6	71402.7	145742	184922	136382	71991.5	98463.5	130338	87150.9	100599	113311	102563	127111	82163.4	129598	84047.7	97769.7	142113	119772	139552	95465.4	140205	84847.3	43768.8	43448.4	51476.2	54982.6	112759	120930	122931	133757	LPC 20:3
LPC 20:4	511859	357344	305293	585918	761408	564342	294607	456093	672650	381202	539095	506392	406507	499530	262835	422741	319663	315487	565713	457281	558112	403544	485661	240752	159020	177297	198766	202430	478976	499094	435401	533986	LPC 20:4
LPC 20:5	543133	397405	401550	663667	665148	547515	359513	431528	612552	313891	406425	506258	578444	546370	387510	534802	482607	586824	557738	417225	555955	446231	546507	421852	89772.4	123305	107447	118476	582625	462495	393498	594788	LPC 20:5
LPC 22:5	27170.2	16091.5	15761.4	24523.7	29453.4	22877.6	15569.5	17013.9	26430.4	13355.6	20752.7	19260.6	24288.4	17459.4	15075.6	31026.2	21289.8	24675.5	29894.8	23506.2	25367.1	17341.7	35336.5	21245	6963.42	7619.92	9119.8	8394.92	26450.7	22338	23153.8	25996.4	LPC 22:5
LPC 22:6	455487	410971	312628	524112	633682	492206	285840	381774	551039	300353	448102	426203	381225	394645	278796	453598	388725	385571	505692	453776	543233	362498	601220	337602	23519.4	29440.1	30919.6	30739.7	439374	470687	419517	485293	LPC 22:6
LPC 24:0	10669.4	8864.96	10583.1	15219.7	12620.7	10769.2	10364.7	10333.1	10380.5	8421.96	12667.7	10916	10814.2	11570.1	8394.15	13421.1	9119.94	9607.84	9659.43	9964.49	8984.29	8368.89	10479.6	10085.5	1946.18	2166.47	1466.19	2168.63	11074.7	12547.8	12036.4	12504	LPC 24:0
LPC 15:0	41181.8	37589.6	35658.5	57646.4	48522.9	43138.5	34027	30414.6	58726.4	39440.5	39706.6	36196.3	41141.8	41936	40485.9	41662.7	40711.1	39816.5	43027.5	44404.8	46218.2	39036.9	42976.8	31747.2	28617.1	32062	33376.1	34508.2	43294.8	54530.8	46172.1	55612.5	LPC 15:0
LPC O-16:0	5.98152e+06	5.04268e+06	5.15524e+06	7.199e+06	6.51574e+06	5.65689e+06	5.09642e+06	4.85863e+06	6.30875e+06	4.09845e+06	5.63826e+06	5.62499e+06	6.33551e+06	6.29974e+06	5.58611e+06	6.42922e+06	6.08756e+06	6.44944e+06	6.62524e+06	6.71563e+06	7.16911e+06	5.46371e+06	6.33674e+06	5.37718e+06	2.54687e+06	2.76371e+06	2.70971e+06	2.81394e+06	6.12579e+06	6.17282e+06	6.3377e+06	6.59803e+06	LPC O-16:0
LPC 17:0	54493.7	57318.2	54023.9	61367.4	60575.4	50524.4	38885.5	45763.7	51476.1	35385.5	51716.7	47176.2	51754	57405.2	48827	52871.8	49798.8	53465.3	59014.3	58703	50760.3	47024	51209.5	43269.1	20842.8	24918.9	22623.6	23076.5	50656.8	58184.1	60351.4	58477.3	LPC 17:0
LPC 17:1	16758	13253.3	11671.3	17504.4	22156.7	14273.9	8247.07	10973.4	14893.3	11441.2	14681.5	14503.9	15054.9	14657.9	12781.1	16652.5	15662.9	16545.5	18804.3	16284.6	17488.4	12836.2	15969.3	11560.7	5472.84	6054.78	4637.1	5805.22	15700.3	16173	17839.7	17236.1	LPC 17:1
18:1(d7) LysoPC	142663	155254	158741	163826	175423	178930	141831	178029	203360	121306	148668	151993	124372	116811	165353	193739	104878	183579	135148	122280	184725	150554	239916	199874	158366	161210	170559	185817	181962	202892	156830	195146	18:1(d7) LysoPC
AUC of analyte/AUC of IS	S1	S2	S3	S4	S5	S6	C1	C2	C3	C4	C5	C6	S1'	S2'	S3'	S4'	S5'	S6'	C1'	C2'	C3'	C4'	C5'	C6'	NIST 01	NIST 02	NIST 03	NIST 04	QC 01	QC 02	QC 03	QC 04	Sample Name	NIST QC mean	NIST reference (nmol/mL)
LPC 14:0	0.109443	0.0766922	0.0738865	0.110692	0.115362	0.0965282	0.0619536	0.0555857	0.0743866	0.0751998	0.100316	0.0783026	0.134484	0.147811	0.0727233	0.0792247	0.106774	0.0749184	0.126407	0.0973283	0.0780201	0.0743532	0.061296	0.0586006	0.138328	0.147122	0.138893	0.140373	0.0813451	0.0715355	0.0915336	0.079259	LPC 14:0	0.141179	1
LPC 16:0	32.1989	24.8728	24.8049	33.6984	28.8315	24.1119	27.3524	20.8625	23.9299	25.72	29.2028	28.2254	37.7763	40.2977	25.9274	25.3704	42.2621	26.7411	36.151	39.4535	30.0548	27.7894	19.8736	20.9316	11.83	12.9988	12.1727	11.4097	25.4664	23.4727	31.2427	25.6283	LPC 16:0	12.1028	73
LPC 16:1	0.717213	0.465399	0.415816	0.662985	0.819145	0.628504	0.417628	0.392013	0.463945	0.509962	0.539017	0.542241	0.791361	0.739322	0.436572	0.498216	0.746851	0.481879	0.858622	0.848902	0.590923	0.581258	0.410277	0.350988	0.369969	0.412066	0.394395	0.365602	0.509849	0.487994	0.57041	0.486834	LPC 16:1	0.385508	2.4
LPC 18:0	9.44122	8.31952	8.42153	8.32917	7.61574	6.55313	8.26853	7.5514	7.561	7.66451	9.05866	9.43401	10.9514	13.1845	7.28318	7.20366	11.4324	7.42316	10.4127	11.9615	8.88237	9.39687	6.99091	5.77513	3.22921	3.33724	3.18632	2.88936	7.55731	7.43281	9.71526	7.57107	LPC 18:0	3.16053	0.16
LPC 18:1	5.15748	3.18571	2.84412	4.57799	5.84869	4.244	3.20069	2.97521	3.76362	3.558	3.77849	4.49083	5.36475	5.66979	2.93041	3.56939	5.40534	3.44174	5.88212	5.98682	4.22646	3.75837	3.25467	2.54643	2.58805	2.60332	2.58763	2.41139	3.65917	3.55671	4.26624	3.66652	LPC 18:1	2.5476	18
LPC 18:2	23.0731	16.5245	15.371	26.1999	23.4552	18.8296	15.7396	12.9205	16.6921	15.058	17.4231	17.6792	27.3301	30.496	16.6157	16.145	27.0245	16.6349	24.1084	24.3657	18.9101	17.0215	12.2293	11.8854	3.99969	4.63233	4.27441	4.23218	17.8805	14.4881	18.9864	18.2552	LPC 18:2	4.28465	22
LPC 18:3	4.75926	3.7158	3.80509	4.66001	4.17348	3.7852	4.42177	3.56006	3.24131	4.07955	4.488	4.36576	5.09697	5.42069	4.0222	3.96958	5.81981	4.32573	4.93161	5.21701	4.26907	4.36271	3.15276	3.59917	1.89897	2.11869	2.21844	2.1686	3.90779	3.58831	4.42625	3.78834	LPC 18:3	2.10117	0.44
LPC 20:0	0.264137	0.26591	0.24655	0.231715	0.211407	0.185618	0.276416	0.17497	0.187731	0.243387	0.25948	0.234027	0.287845	0.285711	0.197773	0.198078	0.401191	0.218986	0.247452	0.326516	0.214092	0.183623	0.145577	0.166797	0.0150729	0.00789256	0.0181884	0.00828208	0.211048	0.16851	0.231136	0.209409	LPC 20:0	0.012359	0.1
LPC 20:1	0.213125	0.142166	0.125213	0.177292	0.204412	0.148306	0.10485	0.144472	0.184891	0.182743	0.172918	0.210347	0.169228	0.187503	0.102464	0.126283	0.156682	0.106121	0.23206	0.239565	0.165657	0.16769	0.116718	0.0791146	0.0227018	0.0184572	0.0226051	0.0206739	0.143209	0.144892	0.16041	0.145822	LPC 20:1	0.0211095	0.19
LPC 20:2	0.156619	0.0798328	0.0677019	0.125507	0.147256	0.0986321	0.0728329	0.0935888	0.122244	0.115507	0.117126	0.126401	0.112655	0.159448	0.0700333	0.101707	0.110821	0.0767862	0.158275	0.147953	0.121146	0.105462	0.0896589	0.060543	0.0364822	0.0342905	0.0324558	0.0330064	0.107544	0.104865	0.110757	0.082312	LPC 20:2	0.0340587	0.23
LPC 20:3	1.02888	0.50788	0.449807	0.889619	1.05415	0.762208	0.507585	0.553075	0.640925	0.71844	0.676669	0.745498	0.824651	1.08818	0.496897	0.668927	0.801383	0.532575	1.05154	0.979491	0.755458	0.634095	0.584393	0.424503	0.276377	0.269514	0.301808	0.295896	0.619682	0.596034	0.78385	0.685419	LPC 20:3	0.285899	1.8
LPC 20:4	3.58789	2.30166	1.92322	3.57647	4.3404	3.15399	2.07717	2.5619	3.30769	3.14249	3.62617	3.33167	3.26849	4.27638	1.58954	2.18201	3.04794	1.71853	4.18589	3.73962	3.02131	2.6804	2.02429	1.20452	1.00412	1.09979	1.16538	1.0894	2.63228	2.4599	2.77626	2.73634	LPC 20:4	1.08967	6
LPC 20:5	3.8071	2.5597	2.52959	4.05106	3.79167	3.05994	2.53479	2.42392	3.01216	2.5876	2.73378	3.33079	4.65094	4.67737	2.34353	2.76042	4.60159	3.19657	4.12687	3.41205	3.00963	2.96393	2.27791	2.11058	0.566865	0.764871	0.629968	0.637597	3.2019	2.27952	2.50907	3.0479	LPC 20:5	0.649825	0.33
LPC 22:5	0.19045	0.103646	0.0992899	0.149694	0.167899	0.127858	0.109775	0.0955683	0.129968	0.110098	0.139591	0.12672	0.195289	0.149467	0.0911723	0.160144	0.202996	0.134413	0.221201	0.192233	0.137323	0.115186	0.147287	0.106292	0.0439703	0.047267	0.0534699	0.0451784	0.145364	0.110098	0.147636	0.133215	LPC 22:5	0.0474714	0.43
LPC 22:6	3.19274	2.64708	1.96942	3.1992	3.6123	2.75084	2.01535	2.14444	2.70968	2.476	3.01411	2.80409	3.06521	3.37848	1.68607	2.34128	3.70644	2.10029	3.74177	3.71096	2.94076	2.40777	2.50596	1.68907	0.148513	0.182619	0.181284	0.16543	2.41464	2.31989	2.67497	2.48682	LPC 22:6	0.169461	0.77
LPC 24:0	0.0747877	0.0570995	0.0666689	0.0929018	0.071944	0.060187	0.0730777	0.0580417	0.0510452	0.0694275	0.085208	0.071819	0.0869511	0.0990495	0.050765	0.0692739	0.0869574	0.0523362	0.0714731	0.0814892	0.048636	0.0555874	0.0436804	0.0504592	0.0122891	0.0134388	0.00859637	0.0116708	0.0608629	0.0618447	0.0767478	0.0640749	LPC 24:0	0.0114988	0.046
LPC 15:0	0.288665	0.242116	0.224633	0.351876	0.276604	0.241092	0.239912	0.17084	0.288781	0.325133	0.267083	0.238144	0.330797	0.359006	0.244846	0.215045	0.388174	0.21689	0.318374	0.36314	0.2502	0.259289	0.179133	0.158836	0.180702	0.198883	0.195686	0.185711	0.237933	0.268768	0.294408	0.284978	LPC 15:0	0.190246	0.52
LPC O-16:0	41.9276	32.4801	32.4758	43.9431	37.1429	31.6152	35.9329	27.2912	31.0226	33.7861	37.9252	37.0081	50.9401	53.9309	33.7829	33.1849	58.044	35.1316	49.0222	54.9201	38.8096	36.2908	26.4123	26.9028	16.0821	17.1435	15.8872	15.1436	33.6651	30.4242	40.4112	33.8107	LPC O-16:0	16.0641	0.55
LPC 17:0	0.381975	0.369189	0.340328	0.374589	0.34531	0.28237	0.274167	0.257057	0.253128	0.291705	0.347867	0.310383	0.416124	0.491435	0.29529	0.272901	0.474824	0.291238	0.436665	0.480071	0.274788	0.31234	0.213447	0.216481	0.131611	0.154574	0.132644	0.124189	0.278392	0.286774	0.38482	0.299658	LPC 17:0	0.135755	1.4
LPC 17:1	0.117466	0.0853649	0.0735242	0.106848	0.126304	0.0797741	0.058147	0.0616384	0.0732362	0.0943168	0.0987538	0.0954248	0.121048	0.125484	0.0772959	0.085953	0.149343	0.0901272	0.139139	0.133174	0.0946724	0.0852599	0.0665621	0.0578396	0.0345581	0.0375583	0.0271876	0.0312416	0.0862833	0.0797126	0.113751	0.088324	LPC 17:1	0.0326364	0.25
nmol/mL	S1	S2	S3	S4	S5	S6	C1	C2	C3	C4	C5	C6	S1'	S2'	S3'	S4'	S5'	S6'	C1'	C2'	C3'	C4'	C5'	C6'	NIST 01	NIST 02	NIST 03	NIST 04	QC 01	QC 02	QC 03	QC 04	Sample Name	NIST QC mean	stdv	CV (%)
LPC 14:0	0.775204	0.543225	0.523353	0.784051	0.817131	0.683728	0.438829	0.393725	0.526895	0.532655	0.710558	0.554633	0.952576	1.04697	0.515113	0.561164	0.756304	0.530662	0.895368	0.689395	0.552632	0.526658	0.434172	0.41508	0.979806	1.04209	0.983809	0.994292	0.576183	0.5067	0.64835	0.561407	LPC 14:0	1	0.0248714	2.48714
LPC 16:0	194.213	150.025	149.615	203.258	173.902	145.435	164.981	125.836	144.337	155.135	176.141	170.247	227.854	243.062	156.386	153.026	254.911	161.293	218.051	237.971	181.281	167.617	119.871	126.252	71.3545	78.4043	73.4216	68.8195	153.605	141.58	188.446	154.582	LPC 16:0	73	3.52024	4.82224
LPC 16:1	4.46504	2.89736	2.58868	4.12745	5.09963	3.91279	2.59996	2.4405	2.88831	3.17479	3.35568	3.37575	4.92666	4.60269	2.7179	3.10167	4.64956	2.99996	5.34539	5.28488	3.67882	3.61865	2.5542	2.18509	2.30326	2.56534	2.45533	2.27607	3.17409	3.03803	3.55112	3.03081	LPC 16:1	2.4	0.117383	4.89094
LPC 18:0	0.477956	0.421171	0.426335	0.421659	0.385542	0.331748	0.418589	0.382285	0.382771	0.388011	0.458589	0.477591	0.554409	0.667459	0.368707	0.364681	0.578759	0.375793	0.527134	0.605542	0.449665	0.475711	0.353911	0.292362	0.163477	0.168946	0.161305	0.146272	0.382584	0.376281	0.491829	0.383281	LPC 18:0	0.16	0.00840047	5.25029
LPC 18:1	36.4401	22.5085	20.095	32.3457	41.3238	29.9859	22.6144	21.0213	26.5918	25.1389	26.6968	31.7298	37.9045	40.0598	20.7047	25.2195	38.1913	24.3175	41.56	42.2997	29.8619	26.5547	22.9958	17.9917	18.2858	18.3937	18.2828	17.0376	25.8538	25.1298	30.143	25.9058	LPC 18:1	18	0.557418	3.09677
LPC 18:2	118.471	84.8469	78.9242	134.526	120.433	96.6823	80.8166	66.3416	85.7072	77.3168	89.4606	90.7756	140.329	156.585	85.3151	82.8982	138.76	85.4135	123.787	125.108	97.096	87.3984	62.7924	61.0269	20.5368	23.7852	21.9474	21.7306	91.8093	74.3906	97.4878	93.7331	LPC 18:2	22	1.16223	5.28288
LPC 18:3	0.99662	0.778114	0.796811	0.975837	0.873954	0.792647	0.925948	0.7455	0.678753	0.854286	0.939818	0.914219	1.06734	1.13513	0.842277	0.831256	1.21871	0.905837	1.03271	1.09248	0.893971	0.91358	0.660208	0.753691	0.397657	0.443669	0.464556	0.454119	0.818317	0.751416	0.926886	0.793304	LPC 18:3	0.44	0.025538	5.80408
LPC 20:0	2.13721	2.15155	1.99491	1.87487	1.71055	1.50189	2.23656	1.41573	1.51899	1.96931	2.09952	1.89358	2.32904	2.31177	1.60024	1.6027	3.24615	1.77188	2.0022	2.64193	1.73228	1.48575	1.17791	1.3496	0.121959	0.0638609	0.147167	0.0670126	1.70765	1.36346	1.87019	1.69438	LPC 20:0	0.1	0.0357112	35.7112
LPC 20:1	1.91827	1.27959	1.127	1.59575	1.83984	1.33486	0.943721	1.30035	1.66415	1.64481	1.55638	1.89327	1.52317	1.68765	0.92225	1.13663	1.41024	0.955157	2.0887	2.15625	1.49102	1.50933	1.05054	0.712086	0.204332	0.166128	0.203461	0.18608	1.28898	1.30413	1.4438	1.3125	LPC 20:1	0.19	0.0155873	8.20385
LPC 20:2	1.05766	0.539115	0.457194	0.847556	0.994429	0.666067	0.491844	0.632009	0.825518	0.780024	0.790955	0.853589	0.760762	1.07676	0.472938	0.68683	0.748376	0.518541	1.06884	0.999135	0.818106	0.712188	0.605471	0.40885	0.246366	0.231565	0.219175	0.222894	0.726246	0.708156	0.74795	0.555857	LPC 20:2	0.23	0.0104639	4.54954
LPC 20:3	6.47774	3.19758	2.83195	5.60098	6.63685	4.79881	3.19572	3.48212	4.03522	4.52325	4.26026	4.69361	5.19194	6.85109	3.12843	4.21152	5.04545	3.35305	6.62042	6.16681	4.75631	3.99222	3.6793	2.67264	1.74005	1.69684	1.90016	1.86294	3.90147	3.75259	4.93507	4.31535	LPC 20:3	1.8	0.0840091	4.66717
LPC 20:4	19.7557	12.6735	10.5897	19.6929	23.8993	17.3666	11.4374	14.1064	18.2129	17.3033	19.9665	18.345	17.9971	23.5467	8.75239	12.0146	16.7827	9.46265	23.0485	20.5912	16.636	14.7589	11.1462	6.63236	5.52895	6.0557	6.41684	5.99852	14.494	13.5448	15.2867	15.0669	LPC 20:4	6	0.315733	5.26222
LPC 20:5	1.93336	1.29989	1.2846	2.05724	1.92552	1.55393	1.28724	1.23093	1.52966	1.31406	1.38829	1.69147	2.36188	2.3753	1.19011	1.40182	2.33682	1.62331	2.09575	1.73274	1.52838	1.50517	1.15679	1.07182	0.28787	0.388424	0.319916	0.32379	1.62602	1.1576	1.27418	1.54781	LPC 20:5	0.33	0.0364982	11.06
LPC 22:5	1.72511	0.938833	0.899377	1.35594	1.52084	1.15815	0.994347	0.865665	1.17727	0.997278	1.26443	1.14784	1.76894	1.35388	0.825846	1.4506	1.83875	1.21753	2.00365	1.74126	1.24389	1.04337	1.33414	0.962801	0.398287	0.428148	0.484335	0.40923	1.31672	0.997276	1.3373	1.20667	LPC 22:5	0.43	0.0331393	7.70681
LPC 22:6	14.5072	12.0278	8.94869	14.5366	16.4136	12.4993	9.15736	9.74395	12.3123	11.2505	13.6955	12.7413	13.9277	15.3512	7.66116	10.6383	16.8414	9.54334	17.0019	16.8619	13.3623	10.9404	11.3866	7.67481	0.674813	0.829786	0.823719	0.751683	10.9717	10.5412	12.1546	11.2996	LPC 22:6	0.77	0.0629604	8.17668
LPC 24:0	0.299183	0.228423	0.266704	0.371647	0.287807	0.240774	0.292342	0.232192	0.204203	0.27774	0.340869	0.287307	0.347842	0.396241	0.203082	0.277125	0.347867	0.209367	0.285923	0.325992	0.194565	0.222373	0.17474	0.201858	0.0491616	0.053761	0.0343892	0.0466883	0.243478	0.247405	0.307024	0.256327	LPC 24:0	0.046	0.00716786	15.5823
LPC 15:0	0.78901	0.661779	0.613993	0.961787	0.756046	0.658979	0.655753	0.46696	0.789327	0.888689	0.73002	0.650921	0.904172	0.981274	0.669239	0.587785	1.061	0.592827	0.870215	0.992575	0.683874	0.708716	0.489625	0.434148	0.493915	0.54361	0.53487	0.507605	0.650344	0.734626	0.804708	0.778934	LPC 15:0	0.52	0.0200788	3.8613
LPC O-16:0	1.43551	1.11205	1.1119	1.50451	1.27169	1.08243	1.23026	0.93439	1.06215	1.15676	1.29847	1.26708	1.74408	1.84648	1.15665	1.13618	1.9873	1.20283	1.67841	1.88034	1.32876	1.24252	0.9043	0.921093	0.550617	0.586956	0.543943	0.518485	1.15262	1.04166	1.38359	1.1576	LPC O-16:0	0.55	0.0244747	4.44995
LPC 17:0	3.9392	3.80735	3.50971	3.86304	3.56109	2.91201	2.82741	2.65096	2.61044	3.00827	3.58746	3.2009	4.29138	5.06803	3.04524	2.81436	4.89674	3.00346	4.50321	4.95084	2.83382	3.22108	2.20122	2.23251	1.35727	1.59408	1.36792	1.28073	2.87098	2.95743	3.96854	3.0903	LPC 17:0	1.4	0.116991	8.35652
LPC 17:1	0.899807	0.653909	0.563208	0.818471	0.967512	0.611083	0.445416	0.47216	0.561001	0.722482	0.75647	0.73097	0.927248	0.961226	0.5921	0.658414	1.14399	0.690389	1.06583	1.02014	0.725206	0.653105	0.509877	0.443061	0.26472	0.287702	0.208262	0.239316	0.660944	0.610611	0.871354	0.676576	LPC 17:1	0.25	0.0295567	11.8227

## Sheet: LPE
Sample Name	S1	S2	S3	S4	S5	S6	C1	C2	C3	C4	C5	C6	S1'	S2'	S3'	S4'	S5'	S6'	C1'	C2'	C3'	C4'	C5'	C6'	NIST 01	NIST 02	NIST 03	NIST 04	QC 01	QC 02	QC 03	QC 04	Sample Name
LPE 16:0	18733.6	16777.2	16966.6	21575.8	21287.5	21172.3	18867.4	17017.9	23524.6	15836.8	19090.6	20542.2	22563.8	24501.7	19935.3	19608.1	20275	23540	18738.6	22456.6	21206.2	18711.4	20822.3	26742.3	5440.76	4608.99	4810.69	4442.92	24961.2	22902.4	20388.3	24439.5	LPE 16:0
LPE 18:0	15506.9	17100.7	18111.6	20282.9	21821.8	16085.4	21635.8	15420.2	20236.1	14408	20393.5	17886.8	21236.3	20532.3	19580.4	15947.2	22069.2	22957.3	19353.3	20683	20009.7	18707.5	21837.4	23220.2	7493.82	8953.62	9246.52	9159.26	19970.8	20093.4	18542	19600.3	LPE 18:0
LPE 18:1	10395.8	8997.85	6780.56	11058	16140.3	10220.6	9269.2	7993.65	11976.8	7285.86	8763.3	9133.91	9741.36	8639.3	6896.43	9394.26	7163.08	8685.01	14697.5	11062	11648	8001.8	7301.59	8127.16	6789.3	8509.17	8647.95	7466.31	9657.76	11284.1	12176.4	9735.42	LPE 18:1
LPE 18:2	30497	22064.9	22921	42156.2	31850.4	33863.2	24917	22477.4	23258.1	15873.7	24903.8	22954.2	37319.8	43364.9	37689	33493.3	33517.8	36239.8	46749.1	29131.5	40826.9	31061.7	27742.9	29219.1	12953.8	14471	13237.3	16046.9	32380.2	34209.2	32299.3	35328.9	LPE 18:2
LPE 20:4	24070.8	23820.3	13313	26376.4	24309.2	26836.9	15853.2	17182.8	29289.7	21608.7	20885.4	23377.4	27534.4	32206.9	18696.9	31431.7	24048.5	28119.7	37449.5	32384.3	33527.4	25506.3	24452.6	21882.4	9043.39	10571.1	9979.2	10512.8	23785.2	28450.3	23249	26315.2	LPE 20:4
LPE 22:0	36805.6	31050	31787.9	31933.8	26959.2	26751.2	23250	23297.7	33674.9	18826.2	32179.6	25944.3	33771.7	37599.4	30315.3	37905.3	34488.7	38158.1	34863.7	39014	40551.1	36774.9	34626.5	20519.3	3160.73	3925.03	3207.28	3324.64	49059.3	50818.6	48273.8	54310.4	LPE 22:0
LPE 22:6	37196.7	42795.5	23174.7	41741.2	36589.9	39142.2	33843.8	29438.1	50100.2	36249.7	41110.2	38743	52477.4	49082.6	43678.2	61791.5	54039.4	58785.6	54617.1	56716.7	57393.2	45844.1	54952.2	43958.2	4562.58	5045.82	5937.27	5693.36	47902.9	46197.8	46722.5	49506.9	LPE 22:6
18:1(d7) LysoPE	9139.32	11643.4	12078.7	9181.24	10431.7	10212.7	9700.46	12038.3	13078.7	8249.63	9548.4	9614.2	8414.21	9869.9	11627.5	11085.5	6664.44	12835.9	9703.58	8936.91	14644.2	10517.9	13889.2	14626.9	11211.8	12461.3	12054	10878.3	13229.5	13028.5	11139.7	14798.9	18:1(d7) LysoPE
AUC of analyte/AUC of IS	S1	S2	S3	S4	S5	S6	C1	C2	C3	C4	C5	C6	S1'	S2'	S3'	S4'	S5'	S6'	C1'	C2'	C3'	C4'	C5'	C6'	NIST 01	NIST 02	NIST 03	NIST 04	QC 01	QC 02	QC 03	QC 04	Sample Name	NIST QC mean	NIST reference (nmol/mL)
LPE 16:0	2.04978	1.44092	1.40467	2.34999	2.04066	2.07314	1.945	1.41364	1.79869	1.91969	1.99935	2.13666	2.68163	2.48247	1.7145	1.76881	3.04226	1.83392	1.9311	2.51279	1.44809	1.77902	1.49917	1.8283	0.485269	0.369865	0.399095	0.408422	1.88678	1.75786	1.83023	1.65144	LPE 16:0	0.415663	0.91
LPE 18:0	1.69672	1.4687	1.49947	2.20917	2.09187	1.57504	2.23039	1.28093	1.54725	1.74651	2.1358	1.86046	2.52386	2.0803	1.68398	1.43856	3.31149	1.78852	1.99445	2.31433	1.36639	1.77865	1.57226	1.5875	0.668385	0.718514	0.767093	0.841978	1.50956	1.54226	1.6645	1.32445	LPE 18:0	0.748992	1.6
LPE 18:1	1.13748	0.772784	0.561366	1.20441	1.54723	1.00078	0.955542	0.664016	0.915748	0.883174	0.917776	0.950043	1.15773	0.875318	0.593116	0.847435	1.07482	0.676618	1.51465	1.23779	0.795402	0.760782	0.525703	0.555632	0.605547	0.682848	0.717435	0.686351	0.730017	0.86611	1.09307	0.657848	LPE 18:1	0.673045	1.4
LPE 18:2	3.3369	1.89505	1.89764	4.59156	3.05323	3.3158	2.56864	1.86715	1.77832	1.92417	2.60816	2.38754	4.43533	4.39365	3.24138	3.02136	5.02934	2.82331	4.81771	3.25968	2.78792	2.95323	1.99745	1.99763	1.15536	1.16128	1.09817	1.47513	2.44757	2.62572	2.89947	2.38726	LPE 18:2	1.22248	1.9
LPE 20:4	2.63377	2.04582	1.10219	2.87286	2.33032	2.6278	1.63428	1.42734	2.23949	2.61935	2.18732	2.43155	3.27237	3.26314	1.608	2.83538	3.60848	2.1907	3.85935	3.62365	2.28946	2.42505	1.76055	1.49604	0.806592	0.848312	0.827876	0.966402	1.79789	2.1837	2.08704	1.77819	LPE 20:4	0.862295	1.1
LPE 22:0	4.02717	2.66674	2.63174	3.47815	2.58436	2.61941	2.3968	1.93529	2.57479	2.28207	3.37016	2.69853	4.01366	3.80951	2.60722	3.41935	5.17503	2.97276	3.59287	4.3655	2.76909	3.49643	2.49305	1.40285	0.28191	0.314978	0.266077	0.305622	3.70832	3.90056	4.33348	3.66989	LPE 22:0	0.292147	1
LPE 22:6	4.06996	3.67551	1.91865	4.54636	3.50757	3.8327	3.48888	2.44536	3.83066	4.3941	4.30545	4.02977	6.23677	4.97296	3.75647	5.57408	8.10861	4.57978	5.62855	6.34634	3.91917	4.3587	3.95647	3.0053	0.406943	0.404919	0.492557	0.523371	3.62091	3.54589	4.19423	3.34531	LPE 22:6	0.456948	0.52
nmol/mL	S1	S2	S3	S4	S5	S6	C1	C2	C3	C4	C5	C6	S1'	S2'	S3'	S4'	S5'	S6'	C1'	C2'	C3'	C4'	C5'	C6'	NIST 01	NIST 02	NIST 03	NIST 04	QC 01	QC 02	QC 03	QC 04	Sample Name	NIST QC mean	stdv	CV (%)
LPE 16:0	4.48753	3.15457	3.07522	5.14478	4.46756	4.53867	4.25814	3.09485	3.93783	4.20274	4.37713	4.67773	5.87083	5.43481	3.75352	3.8724	6.66035	4.01495	4.22771	5.50119	3.17027	3.89476	3.2821	4.00264	1.06239	0.809735	0.873729	0.894148	4.13068	3.84844	4.00689	3.61546	LPE 16:0	0.91	0.09333	10.256
LPE 18:0	3.62455	3.13744	3.20317	4.71923	4.46867	3.36461	4.76457	2.73632	3.30524	3.73089	4.56251	3.97431	5.39148	4.44394	3.59732	3.07305	7.07402	3.82064	4.26055	4.94388	2.91888	3.79955	3.35867	3.39123	1.42781	1.53489	1.63867	1.79864	3.22474	3.29458	3.5557	2.82928	LPE 18:0	1.6	0.136786	8.54911
LPE 18:1	2.36606	1.60747	1.1677	2.50529	3.2184	2.08172	1.98762	1.38122	1.90485	1.83709	1.90906	1.97618	2.40819	1.82075	1.23374	1.76275	2.23573	1.40743	3.15062	2.57473	1.65451	1.5825	1.09351	1.15577	1.2596	1.42039	1.49234	1.42768	1.51851	1.80159	2.27368	1.36839	LPE 18:1	1.4	0.0857622	6.12587
LPE 18:2	5.18625	2.94531	2.94934	7.13626	4.74537	5.15346	3.99222	2.90194	2.76388	2.99056	4.05364	3.71074	6.89345	6.82867	5.03779	4.69583	7.81667	4.38802	7.48775	5.06624	4.33302	4.58995	3.10446	3.10474	1.79568	1.80487	1.70678	2.29267	3.80405	4.08092	4.50639	3.71031	LPE 18:2	1.9	0.22992	12.1011
LPE 20:4	3.3598	2.60978	1.40603	3.66481	2.97271	3.3522	2.08479	1.82081	2.85684	3.34141	2.79029	3.10184	4.17444	4.16268	2.05127	3.617	4.60321	2.7946	4.92324	4.62257	2.92059	3.09355	2.24587	1.90844	1.02894	1.08216	1.05609	1.2328	2.2935	2.78566	2.66236	2.26837	LPE 20:4	1.1	0.07895	7.17727
LPE 22:0	13.7847	9.12811	9.00829	11.9055	8.8461	8.96607	8.20409	6.62437	8.81333	7.81138	11.5358	9.23692	13.7385	13.0397	8.92434	11.7042	17.7138	10.1756	12.2982	14.9428	9.47842	11.9681	8.53356	4.80187	0.96496	1.07815	0.910764	1.04613	12.6934	13.3514	14.8333	12.5618	LPE 22:0	1	0.0660037	6.60037
LPE 22:6	4.63156	4.18268	2.1834	5.17369	3.99156	4.36156	3.9703	2.78278	4.35924	5.00043	4.89954	4.58583	7.09735	5.65915	4.27481	6.34323	9.22749	5.21172	6.40521	7.22205	4.45996	4.96014	4.50241	3.41999	0.463096	0.460793	0.560523	0.595588	4.12055	4.03518	4.77297	3.80692	LPE 22:6	0.52	0.0593703	11.4174

## Sheet: MAG
Sample Name	S1	S2	S3	S4	S5	S6	C1	C2	C3	C4	C5	C6	S1'	S2'	S3'	S4'	S5'	S6'	C1'	C2'	C3'	C4'	C5'	C6'	NIST 01	NIST 02	NIST 03	NIST 04	QC 01	QC 02	QC 03	QC 04	Sample Name	NIST QC mean
MAG 16:0	176770	151274	156274	150930	134763	174026	159097	149710	172990	146990	141447	162777	143661	150819	156316	150570	135906	149555	159135	153526	169502	149326	160996	145654	841322	954277	905643	901803	893284	922380	879492	877763	MAG 16:0	900761
MAG 18:0	1.33314e+06	1.319e+06	1.32653e+06	1.379e+06	1.18269e+06	1.07274e+06	1.2319e+06	1.13468e+06	1.32455e+06	1.2775e+06	1.34587e+06	1.19587e+06	1.21803e+06	1.38021e+06	1.10199e+06	1.31026e+06	1.26284e+06	1.28043e+06	1.10939e+06	1.14765e+06	1.13693e+06	1.13243e+06	1.21797e+06	1.09237e+06	843007	946606	933061	926344	1.91048e+06	1.61973e+06	1.70416e+06	1.95113e+06	MAG 18:0	912254
MAG 18:1	1828.39	1999.44	1437.77	2692.83	1884.21	2176.49	1725.67	1506.49	2354.11	1944.93	1429.95	1793.88	4719.7	2390.57	2529.92	5501.32	5292.92	4145.74	6292.47	5524.59	5334.51	4881.4	5109.2	4245.73	3035.89	3019.88	2852.57	3358.45	3566.01	3821.1	3552.23	4184.76	MAG 18:1	3066.7
MAG 18:2	5058.76	5669.42	1869.1	6223.22	3082.31	5006.13	6164.17	5062.75	8092.6	5904.28	6135.9	4954.51	9346.55	8026.62	6474.04	12477.9	8150.6	11068	7857.43	11043.5	11625.5	9130.44	10246.4	7547.95	3439.09	2118.46	2552.42	2462.49	7145.92	8649.67	7387.63	7547.74	MAG 18:2	2643.12
MAG 22:0	4337.3	3270.81	4159.72	5792.44	3777.54	3532.11	4884.32	5061.38	5758.85	4003.39	4583.13	5378.99	5217.89	3195.52	2899.2	5564.3	5289.8	5820.1	5010.67	4214.88	4370.49	3667.38	4173.69	4803.09	1569.27	1372.66	1882.21	594.884	7182.25	5715.28	6282.36	5297.01	MAG 22:0	1354.76
AUC of analyte/AUC of QC mean	S1	S2	S3	S4	S5	S6	C1	C2	C3	C4	C5	C6	S1'	S2'	S3'	S4'	S5'	S6'	C1'	C2'	C3'	C4'	C5'	C6'	NIST 01	NIST 02	NIST 03	NIST 04	QC 01	QC 02	QC 03	QC 04	Sample Name
MAG 16:0	0.196245	0.16794	0.173491	0.167558	0.14961	0.193199	0.176625	0.166204	0.192049	0.163185	0.15703	0.180711	0.159489	0.167435	0.173538	0.167159	0.150879	0.166031	0.176667	0.170441	0.188176	0.165778	0.178734	0.161701	0.934012	1.05941	1.00542	1.00116	0.991699	1.024	0.976388	0.974468	MAG 16:0
MAG 18:0	1.46137	1.44586	1.45412	1.51164	1.29645	1.17592	1.35039	1.24382	1.45195	1.40037	1.47532	1.3109	1.33519	1.51297	1.20798	1.43629	1.3843	1.40359	1.2161	1.25804	1.24629	1.24135	1.33512	1.19744	0.924092	1.03766	1.02281	1.01544	2.09424	1.77552	1.86807	2.1388	MAG 18:0
MAG 18:1	0.596208	0.651984	0.468833	0.878089	0.614411	0.709718	0.562711	0.491241	0.767638	0.634208	0.466285	0.584955	1.53902	0.779526	0.824966	1.79389	1.72594	1.35186	2.05187	1.80148	1.73949	1.59174	1.66603	1.38446	0.989954	0.984733	0.930177	1.09514	1.16282	1.246	1.15832	1.36458	MAG 18:1
MAG 18:2	1.91394	2.14497	0.707158	2.3545	1.16616	1.89403	2.33216	1.91545	3.06176	2.23383	2.32146	1.87449	3.53618	3.0368	2.44939	4.72089	3.0837	4.18747	2.97279	4.1782	4.39841	3.45442	3.87665	2.8557	1.30115	0.801502	0.965686	0.931662	2.7036	3.27253	2.79504	2.85562	MAG 18:2
MAG 22:0	3.20154	2.41432	3.07046	4.27564	2.78835	2.60719	3.60531	3.73601	4.25084	2.95507	3.38299	3.97045	3.85154	2.35875	2.14001	4.10723	3.90462	4.29605	3.69858	3.11117	3.22604	2.70704	3.08077	3.54535	1.15834	1.01322	1.38934	0.439108	5.30151	4.21868	4.63726	3.90994	MAG 22:0
There is no reference data about MAG in NIST 1950 plasma

## Sheet: PA
Sample Name	S1	S2	S3	S4	S5	S6	C1	C2	C3	C4	C5	C6	S1'	S2'	S3'	S4'	S5'	S6'	C1'	C2'	C3'	C4'	C5'	C6'	NIST 01	NIST 02	NIST 03	NIST 04	QC 01	QC 02	QC 03	QC 04	Sample Name
PA 34:2	20841.4	15168.7	20315	20282.9	19385.5	15499.7	18854.3	14944.4	15390.9	13263.2	17873.2	17524.4	19871.3	26553.5	21821.6	20304.5	18793.8	23029.5	17685.8	17112.8	18200.2	12828.5	16181.5	19524.8	15219.2	16098.7	13414.7	13446.8	17971.5	17916.2	18190.5	19971.1	PA 34:2
PA 34:1	10549.1	11737.4	10238.7	16290.1	13813.6	13382.9	12293.9	9104.85	8503.92	10929.3	10869.2	10064.8	14223.5	15881.7	11459.9	10243.3	14055.8	18128.8	10861.1	14068.8	13243.8	12162.4	13136.2	13517.4	12414.7	15154.9	11786.9	16089.2	10000.7	11395.1	11540.6	12865.4	PA 34:1
PA 36:4	4260.36	3854.99	4509.25	4239.38	4417.54	5268.88	4010.62	3000.98	5054.62	2894.75	4727.27	5376.59	3443.87	3326.28	2608.49	5171.77	2625.51	3138.91	4133.44	4917.41	4164.73	3943.34	3301.17	2847.61	4304.57	5365.22	7038.78	5580.65	4173.19	3587.05	4041.25	4822.57	PA 36:4
PA 36:3	78411.6	53739.8	69119.9	74496.8	75565.7	57444.7	63221.7	77610.7	62369.3	42337.6	56297.7	86734.3	73532.2	83396.6	85307.8	71962.4	59706.1	83201.5	72329.2	81850	85464.5	58146.7	72835.2	69540.3	65912.9	74358	54004.4	53860.4	74261.5	68814	66620	72084.3	PA 36:3
PA 36:2	28158	26486.9	24651.7	39241	36707.5	31313.7	25248.9	15807.6	21588.1	20234.6	20655	26979.6	30124.3	38142.8	26021.8	35328.4	31440.9	40241.5	28230.1	29538.1	29363.7	25266.7	27846.6	34447.6	37724.8	53045.3	30794	43836.3	27250.7	29114.7	26969.4	25151.8	PA 36:2
PA 36:1	1589.37	1945.01	1726.46	1938.02	2236.1	1914.67	1373.06	1744.35	1428.79	1548.9	1849.05	2807.02	2438.75	2630.75	1522.34	2600.72	2399.6	1905.48	2929.55	2306.83	3000.65	1714.46	2787.78	2762.29	3423.44	3240.14	3758.37	3847.15	2530.22	2318.64	2578.86	2818.37	PA 36:1
PA 38:5	17808.1	14184.9	18471.5	25021.2	23583.8	26265.4	14154.9	14189	18520.6	13409.7	22915.6	26518.2	11308.3	16400.1	10901	17632.9	11771.1	12585.8	20033.6	19609.1	26613.2	13570.8	19524.8	12503.6	25804	26223.9	40691.8	29063.6	22903.6	17644.3	19076.7	19671.2	PA 38:5
PA 38:4	7674.21	4224.36	5610.87	7651.6	8543.52	8134.8	3711.12	4965.49	5288.03	7360.86	3792.15	7715.87	5580.32	8828.52	4736.65	9631.34	5624.49	4786.04	5133.23	9049.91	10075.2	6639.48	8135.49	6702.61	11006.6	11102.6	9747.01	9635.19	6599.21	6935.81	6155.45	6402.94	PA 38:4
LPA 16:0	6697.06	8465.36	7818.14	7241.18	10552.7	7474.4	7324.29	6795.66	10912.5	9989.07	7913.56	9874.38	8351.93	7844.89	4286.19	12727.8	6963.76	7062.03	10103.3	10306.6	7229.1	6643.89	9873.58	6831.13	624.61	579.544	567.057	833.754	7748.58	8620.77	8882.25	8062.88	LPA 16:0
LPA 18:0	2992.49	3266.7	3131.46	3249.17	3948.82	3395.52	2854.95	3626.1	3233.81	2465.23	2964.4	3358.63	2863.59	4011.3	2525.45	3699.08	3059.49	2856	3310.87	2558.25	2683.19	3522.09	4597.03	2966.78	1629.82	1453.26	1399.37	1422.89	3695.35	2935.7	2555.39	3950.38	LPA 18:0
PA 38:6	4783.74	4973.03	5161.11	4576.96	6034.77	4105.85	5317.86	4264.36	4523.09	4775.25	6602.56	3748.16	5829.38	3827.65	3242.96	4427.1	5391.82	4661.73	5383.53	5868.32	5781.28	6313.01	7070.57	5319.67	1849.29	1531.76	1284.28	1178.2	4621.04	4548.66	5090.61	7056.97	PA 38:6
15:0-18:1(d7)PA	3486.38	3096.62	3275.59	3162.39	2741.07	2653.95	2701.61	3334	2978.6	3240.78	2917.25	3485.21	3250.01	2937.4	2636.45	3159.47	3622.49	2767.2	2396.75	3004.71	3739.95	3246.44	3195	3457.87	2868.51	2989.61	2765.92	2376.91	3402.44	2855.43	3164.14	2977.8	15:0-18:1(d7)PA
AUC of analyte/AUC of IS	S1	S2	S3	S4	S5	S6	C1	C2	C3	C4	C5	C6	S1'	S2'	S3'	S4'	S5'	S6'	C1'	C2'	C3'	C4'	C5'	C6'	NIST 01	NIST 02	NIST 03	NIST 04	QC 01	QC 02	QC 03	QC 04	Sample Name	NIST QC mean	NIST reference (nmol/mL)
PA 34:2	5.97796	4.89847	6.20192	6.41381	7.07222	5.84024	6.97892	4.48243	5.16716	4.09259	6.12673	5.02821	6.11423	9.03983	8.27688	6.42656	5.18808	8.32232	7.37909	5.69534	4.86643	3.95156	5.06462	5.64649	5.30562	5.38489	4.84999	5.65725	5.28195	6.27443	5.74897	6.70666	PA 34:2	5.29944	0.712
PA 34:1	3.0258	3.79039	3.12576	5.15122	5.03948	5.04265	4.55059	2.73091	2.85501	3.37244	3.72585	2.88787	4.37645	5.40672	4.34672	3.2421	3.88015	6.55131	4.5316	4.68226	3.54116	3.74639	4.11147	3.90916	4.32794	5.06919	4.26146	6.76898	2.93927	3.99067	3.64733	4.32043	PA 34:1	5.10689	0.147
PA 36:4	1.222	1.2449	1.37662	1.34056	1.61161	1.9853	1.48453	0.900112	1.69698	0.893226	1.62045	1.54269	1.05965	1.13239	0.989392	1.63691	0.724781	1.13433	1.7246	1.63657	1.11358	1.21467	1.03323	0.823517	1.50063	1.79462	2.54483	2.34786	1.22653	1.25622	1.27721	1.61951	PA 36:4	2.04699	0.208
PA 36:3	22.4908	17.3544	21.1015	23.5571	27.5679	21.645	23.4015	23.2785	20.9392	13.064	19.2982	24.8864	22.6252	28.3913	32.357	22.7768	16.4821	30.067	30.178	27.2406	22.8518	17.9109	22.7966	20.1107	22.9781	24.8721	19.525	22.6599	21.826	24.0993	21.0547	24.2072	PA 36:3	22.5088	7.739
PA 36:2	8.07657	8.55351	7.52587	12.4087	13.3916	11.7989	9.34588	4.74132	7.24773	6.24375	7.08031	7.74117	9.26897	12.9852	9.87002	11.1818	8.67935	14.5423	11.7785	9.83061	7.85136	7.78289	8.71568	9.9621	13.1514	17.7432	11.1334	18.4426	8.00918	10.1962	8.52346	8.44641	PA 36:2	15.1176	3.018
PA 36:1	0.455879	0.628109	0.527069	0.612834	0.815774	0.721439	0.508239	0.5232	0.479684	0.477942	0.633832	0.805409	0.750382	0.895607	0.577421	0.823151	0.662418	0.688595	1.2223	0.767737	0.802325	0.528104	0.872545	0.798841	1.19346	1.0838	1.35882	1.61855	0.743649	0.812011	0.815029	0.94646	PA 36:1	1.31366	0.118
PA 38:5	5.10791	4.58077	5.63914	7.91212	8.60386	9.89672	5.23943	4.25583	6.21788	4.13782	7.85521	7.60878	3.47945	5.58321	4.13471	5.58098	3.24946	4.54821	8.35866	6.52612	7.11592	4.18022	6.11105	3.61599	8.99562	8.77168	14.7119	12.2275	6.73153	6.17923	6.02905	6.60596	PA 38:5	11.1767	3.341
PA 38:4	2.2012	1.36418	1.71293	2.41956	3.11685	3.06516	1.37367	1.48935	1.77534	2.27133	1.29991	2.21389	1.71702	3.00556	1.7966	3.04841	1.55266	1.72956	2.14175	3.01191	2.69395	2.04516	2.54632	1.93836	3.83705	3.71372	3.52397	4.05367	1.93955	2.42899	1.94538	2.15022	PA 38:4	3.7821	1.145
LPA 16:0	1.92092	2.73375	2.38679	2.28978	3.84985	2.81633	2.71108	2.03829	3.66362	3.08231	2.71267	2.83322	2.56981	2.67069	1.62574	4.02847	1.92237	2.55205	4.21542	3.43016	1.93294	2.04652	3.09032	1.97553	0.217747	0.193853	0.205016	0.350773	2.27736	3.01908	2.80716	2.70766	LPA 16:0	0.241847	N/A
LPA 18:0	0.858338	1.05492	0.955998	1.02744	1.44061	1.27942	1.05676	1.08761	1.08568	0.760692	1.01616	0.963682	0.881102	1.3656	0.957898	1.17079	0.844581	1.03209	1.3814	0.851413	0.717441	1.08491	1.43882	0.857978	0.568177	0.486104	0.505932	0.598631	1.08609	1.02811	0.80761	1.32661	LPA 18:0	0.539711	N/A
PA 38:6	1.37212	1.60595	1.57563	1.44731	2.20161	1.54707	1.9684	1.27905	1.51853	1.47349	2.26328	1.07545	1.79365	1.30308	1.23004	1.40122	1.48843	1.68464	2.24618	1.95304	1.54582	1.9446	2.21301	1.53843	0.644687	0.512361	0.464323	0.495686	1.35816	1.59299	1.60885	2.36986	PA 38:6	0.529264	0.07
nmol/mL	S1	S2	S3	S4	S5	S6	C1	C2	C3	C4	C5	C6	S1'	S2'	S3'	S4'	S5'	S6'	C1'	C2'	C3'	C4'	C5'	C6'	NIST 01	NIST 02	NIST 03	NIST 04	QC 01	QC 02	QC 03	QC 04	Sample Name	NIST QC mean	stdv	CV (%)
PA 34:2	0.803161	0.658128	0.833252	0.86172	0.95018	0.784659	0.937645	0.602232	0.694228	0.549855	0.82315	0.675559	0.82147	1.21454	1.11203	0.863433	0.697039	1.11814	0.991409	0.765191	0.653824	0.530907	0.680452	0.758628	0.712831	0.72348	0.651615	0.760074	0.70965	0.842994	0.772397	0.901066	PA 34:2	0.712	0.0390191	5.48021
PA 34:1	0.0870964	0.109105	0.089974	0.148276	0.14506	0.145151	0.130987	0.0786082	0.0821803	0.0970745	0.107247	0.0831262	0.125974	0.15563	0.125119	0.0933225	0.111689	0.188577	0.13044	0.134777	0.101931	0.107838	0.118347	0.112524	0.124578	0.145915	0.122665	0.194843	0.0846057	0.11487	0.104987	0.124362	PA 34:1	0.147	0.0290906	19.7895
PA 36:4	0.124171	0.126498	0.139882	0.136219	0.16376	0.201732	0.150847	0.0914629	0.172435	0.0907633	0.164659	0.156757	0.107674	0.115065	0.100535	0.166331	0.0736471	0.115262	0.175242	0.166297	0.113154	0.123426	0.104989	0.0836799	0.152484	0.182356	0.258587	0.238573	0.124631	0.127648	0.12978	0.164563	PA 36:4	0.208	0.0425247	20.4446
PA 36:3	7.73284	5.96681	7.25515	8.09945	9.47844	7.44201	8.04595	8.00367	7.19933	4.4917	6.63514	8.55647	7.77904	9.76156	11.125	7.83114	5.66689	10.3377	10.3759	9.3659	7.85694	6.15816	7.83797	6.91451	7.90038	8.55157	6.7131	7.79095	7.50424	8.28588	7.23907	8.32297	PA 36:3	7.739	0.659826	8.52599
PA 36:2	1.61236	1.70758	1.50242	2.4772	2.67343	2.35547	1.86576	0.946531	1.4469	1.24647	1.41347	1.54541	1.85041	2.5923	1.9704	2.23226	1.7327	2.90314	2.3514	1.96253	1.5674	1.55373	1.73995	1.98878	2.62547	3.54216	2.2226	3.68177	1.59891	2.03552	1.70158	1.6862	PA 36:2	3.018	0.612796	20.3047
PA 36:1	0.0409496	0.0564203	0.0473443	0.0550482	0.0732774	0.0648037	0.0456529	0.0469968	0.0430879	0.0429315	0.0569344	0.0723464	0.0674035	0.0804485	0.0518672	0.0739401	0.0595022	0.0618535	0.109794	0.0689625	0.0720693	0.0474373	0.0783769	0.0717564	0.107203	0.0973529	0.122057	0.145387	0.0667988	0.0729394	0.0732106	0.0850164	PA 36:1	0.118	0.0180928	15.3329
PA 38:5	1.52689	1.36931	1.68569	2.36514	2.57192	2.95839	1.5662	1.27218	1.85869	1.2369	2.34813	2.27446	1.0401	1.66897	1.23597	1.6683	0.971349	1.35958	2.49862	1.95083	2.12714	1.24958	1.82675	1.08092	2.68903	2.62209	4.39776	3.65512	2.01223	1.84713	1.80224	1.9747	PA 38:5	3.341	0.734391	21.9812
PA 38:4	0.666394	0.412996	0.518577	0.732503	0.943601	0.927953	0.415868	0.450887	0.537471	0.687625	0.393536	0.670237	0.519813	0.909909	0.543905	0.922881	0.470055	0.52361	0.648397	0.911832	0.815572	0.619156	0.770877	0.586824	1.16163	1.1243	1.06685	1.22721	0.587184	0.735357	0.588948	0.650962	PA 38:4	1.145	0.0582484	5.08719
LPA 16:0	7.9427	11.3036	9.869	9.4679	15.9185	11.6451	11.2099	8.42801	15.1485	12.7449	11.2165	11.7149	10.6258	11.0429	6.72218	16.6571	7.94869	10.5523	17.4301	14.1832	7.99241	8.46203	12.778	8.16851	0.900352	0.80155	0.847709	1.45039	9.41654	12.4834	11.6072	11.1958	LPA 16:0	1	0.262372	26.2372
LPA 18:0	1.59037	1.95461	1.77131	1.90369	2.66923	2.37056	1.95801	2.01517	2.0116	1.40944	1.88279	1.78555	1.63254	2.53024	1.77483	2.16929	1.56488	1.9123	2.55952	1.57754	1.32931	2.01017	2.66591	1.5897	1.05274	0.900675	0.937412	1.10917	2.01235	1.90493	1.49638	2.458	LPA 18:0	1	0.084384	8.4384
PA 38:6	0.181475	0.212402	0.208391	0.19142	0.291182	0.204614	0.260339	0.169166	0.200839	0.194882	0.299339	0.142238	0.237226	0.172344	0.162684	0.185324	0.196858	0.222808	0.297078	0.258308	0.204448	0.25719	0.29269	0.203471	0.0852656	0.0677644	0.061411	0.065559	0.179629	0.210687	0.212785	0.313435	PA 38:6	0.07	0.009104	13.0057

## Sheet: PC
Sample Name	S1	S2	S3	S4	S5	S6	C1	C2	C3	C4	C5	C6	S1'	S2'	S3'	S4'	S5'	S6'	C1'	C2'	C3'	C4'	C5'	C6'	NIST 01	NIST 02	NIST 03	NIST 04	QC 01	QC 02	QC 03	QC 04	Sample Name
PC(16:0_16:0)	175895	150568	161106	235372	238786	175445	153114	145085	245598	140666	164914	220072	199679	237230	166575	222736	168668	173517	213137	197501	246693	162274	217675	153818	194680	226093	232624	228332	162795	213302	202515	212788	PC(16:0_16:0)
PC(16:0_16:1)	160896	106437	92447.4	201643	217272	192726	101514	99907.3	176235	110046	133734	182584	185793	159909	132856	226633	159355	211744	195697	191089	223723	152320	190427	139186	499415	532732	588285	572385	172443	178607	166505	193299	PC(16:0_16:1)
PC(16:0_18:1)	2.99022e+06	2.49362e+06	2.335e+06	3.67983e+06	4.19938e+06	2.95141e+06	2.36583e+06	1.75168e+06	3.50467e+06	1.95406e+06	2.46128e+06	3.70548e+06	3.78232e+06	2.8291e+06	2.35407e+06	4.88758e+06	4.63494e+06	4.87816e+06	4.0412e+06	4.20952e+06	4.22688e+06	2.76696e+06	4.1819e+06	3.80546e+06	3.87175e+06	5.53773e+06	5.9335e+06	5.59133e+06	3.21771e+06	3.49622e+06	3.59312e+06	3.62225e+06	PC(16:0_18:1)
PC(16:0_18:2)	3.34246e+07	2.89091e+07	3.49504e+07	4.25636e+07	3.86165e+07	3.27401e+07	3.53918e+07	2.5533e+07	3.65134e+07	2.42699e+07	3.0423e+07	3.44607e+07	4.23772e+07	4.04684e+07	3.72072e+07	4.26054e+07	3.616e+07	3.61122e+07	3.66816e+07	3.73406e+07	4.06927e+07	3.52181e+07	3.48167e+07	3.38899e+07	2.0669e+07	2.26954e+07	2.20939e+07	2.23405e+07	3.98412e+07	3.82675e+07	4.01652e+07	3.9842e+07	PC(16:0_18:2)
PC(16:1_18:2)	273170	215995	158518	356488	332100	306137	179061	162566	263632	168030	216325	298525	229888	206620	184122	255920	223437	251150	242973	264077	277809	225111	214117	164731	70522.9	78514.5	72813.1	72127.9	254671	245428	250303	251298	PC(16:1_18:2)
PC(18:0_18:1)	310795	279303	288760	351192	408423	335172	270815	226681	324335	185638	277450	336180	370031	343914	294127	379034	382612	415882	364974	315149	404052	311223	421357	318808	474344	525372	534437	550497	327993	357818	335187	351491	PC(18:0_18:1)
PC(18:1_18:1)	1.2349e+07	9.80706e+06	1.18413e+07	1.71137e+07	1.18049e+07	1.02942e+07	1.01641e+07	8.1416e+06	1.14755e+07	5.81124e+06	9.26564e+06	1.10598e+07	1.6121e+07	1.87564e+07	1.53007e+07	1.45357e+07	1.21508e+07	1.50465e+07	1.22215e+07	1.22889e+07	1.86627e+07	1.22757e+07	1.28266e+07	1.21655e+07	5.81476e+06	7.73977e+06	7.92893e+06	7.671e+06	1.17509e+07	1.3463e+07	1.39975e+07	1.37573e+07	PC(18:1_18:1)
PC(18:1_18:2)	3.24885e+06	1.7942e+06	2.01849e+06	3.52876e+06	3.62399e+06	2.68355e+06	1.87092e+06	1.95376e+06	3.23735e+06	1.81503e+06	2.22467e+06	2.68828e+06	2.9044e+06	3.64387e+06	2.58375e+06	3.38285e+06	2.22536e+06	2.48995e+06	2.97527e+06	2.99087e+06	3.84194e+06	2.70647e+06	2.80286e+06	2.03643e+06	3.53189e+06	3.67045e+06	3.76006e+06	3.84436e+06	2.9083e+06	2.9735e+06	3.0041e+06	2.85961e+06	PC(18:1_18:2)
PC(18:2_18:2)	3.50303e+06	2.90089e+06	2.58121e+06	5.25838e+06	4.9264e+06	4.19786e+06	2.60273e+06	3.32555e+06	5.38278e+06	2.99603e+06	4.34757e+06	4.32493e+06	2.99131e+06	3.41867e+06	2.26227e+06	3.83105e+06	2.38498e+06	3.12205e+06	3.95338e+06	3.88145e+06	4.4137e+06	3.00466e+06	3.45189e+06	2.17375e+06	5.24451e+06	5.63477e+06	6.28289e+06	6.05216e+06	3.77706e+06	3.73744e+06	3.89707e+06	4.09627e+06	PC(18:2_18:2)
PC(18:2_18:3)A	44244.9	46728.9	44008.3	58313.4	49102.3	45882	39582.8	28785.3	34131.4	27749.2	41970.2	37034.9	37909.4	37896.4	41238.3	42855.6	46983.9	39172.3	31800.9	45508.1	41461.9	28394.3	27875.7	39228.6	7926.76	9242.33	9682.96	8121.54	42953.6	39456.2	38942.2	45490.6	PC(18:2_18:3)A
PC(18:3_18:3)	6108.9	4631.53	7427.55	9025.87	7373.21	8557.75	4597.32	3341.59	7088.2	4255.39	5133.53	6805.6	5413.61	5562.81	2805.38	5562.63	3554.36	3780.5	5987.24	8328.71	6703.22	3292.2	5555.13	3961.7	4606.31	3217.15	4454.61	3470.14	5713.02	7562.91	5183.01	5769.91	PC(18:3_18:3)
PC 37:4	51131.4	46382.1	40822	59993.7	67045.1	53980.6	37351.3	43017.9	66349	38000.7	57861.2	43691.5	41460	57252.5	30080.2	53532.8	36220.8	40672.5	46109	51774.5	61395.5	46437.2	49556.7	29054.4	75817.7	82645.9	82449	76713.7	52311.4	57236.9	54224.2	53090.3	PC 37:4
PC(18:0_20:3)	316990	221181	269432	307670	333697	249027	197193	211469	298209	209177	239263	284208	262820	283339	227787	320338	276729	276745	301169	320977	334420	221546	340707	239610	498710	504539	533482	522001	260684	284101	290901	302232	PC(18:0_20:3)
PC(18:1_20:3)	1.58419e+06	1.5975e+06	1.44922e+06	2.17629e+06	2.1614e+06	1.75365e+06	1.21391e+06	1.52341e+06	2.70355e+06	1.30778e+06	2.03753e+06	2.27283e+06	1.30634e+06	1.50391e+06	984589	1.59908e+06	1.49625e+06	1.4758e+06	1.56965e+06	1.85812e+06	2.11498e+06	1.5518e+06	1.87171e+06	1.07334e+06	2.33988e+06	2.94642e+06	3.02269e+06	2.92571e+06	1.66673e+06	1.75586e+06	1.77632e+06	1.88626e+06	PC(18:1_20:3)
PC(18:1_20:4)	781890	517547	479873	901459	1.1033e+06	750545	473038	702797	1.09383e+06	597299	791193	915362	554472	591666	389552	747387	535938	546245	805734	700209	855085	590967	854543	431196	919461	1.02026e+06	1.03448e+06	1.03863e+06	743389	760533	744490	762911	PC(18:1_20:4)
PC(18:2_20:4)	1.07572e+07	9.93664e+06	9.43369e+06	1.26481e+07	1.41625e+07	9.89386e+06	8.77589e+06	9.11026e+06	1.40499e+07	7.41482e+06	1.05934e+07	1.03277e+07	9.74175e+06	9.92383e+06	7.36977e+06	1.27776e+07	1.02796e+07	1.08969e+07	1.0813e+07	1.10074e+07	1.4138e+07	9.49388e+06	1.31672e+07	7.81741e+06	2.95775e+06	3.14221e+06	3.23347e+06	2.91555e+06	1.21825e+07	1.17488e+07	1.02994e+07	1.1795e+07	PC(18:2_20:4)
PC(16:1_22:6)	54218	27390.7	29348.8	50806.3	67831.9	45035.1	22632.6	38875.6	59211	26596.8	44878.7	63070.1	28404.7	38775.6	24937.7	56905.1	27722.6	32144.2	57579	32014.3	75872.5	28133.6	36154.8	19791.2	5024.79	6919.06	5770.52	6107.55	67369.5	52154.4	43840.6	35913.5	PC(16:1_22:6)
PC(18:0_22:5)A	117933	93823.9	103396	120823	130698	104489	87253.3	96698.7	148793	75342.2	104334	124923	108580	93049.2	62533.2	122205	124822	107763	107144	115332	133640	88872.7	161420	95775	127136	164134	173836	164102	113502	118957	108511	118082	PC(18:0_22:5)A
PC(18:0_22:6)	744212	907283	911472	933292	897196	749694	787362	729274	1.09519e+06	540218	634175	897994	762718	737719	615156	871490	996978	1.00813e+06	746404	873525	1.06118e+06	716674	1.27588e+06	751703	208696	250687	268087	251799	829280	919732	912379	943543	PC(18:0_22:6)
PC(18:2_22:5)	1.02055e+06	795617	697062	1.22944e+06	1.43905e+06	1.0212e+06	633006	926648	1.56187e+06	771317	1.04801e+06	1.1824e+06	680216	899838	545855	901886	619321	681318	1.01821e+06	951317	1.26912e+06	832514	1.07408e+06	462006	213483	216542	229105	213122	963332	963047	868031	1.02646e+06	PC(18:2_22:5)
PC(20:4_20:4)	82140.4	48199.5	46775.5	73355.5	91917.4	59607.1	59476.4	85206.1	85371.7	70608.8	74215.1	94192.5	58165.5	61615	47145.5	71432.8	51052.5	62102.2	93675.7	71912.3	77360	65278.1	104656	46530.8	80363.2	90664.1	93885	78900.8	82820.9	75917.8	73339.5	79018.1	PC(20:4_20:4)
PC(14:0_16:0)	31646.1	26256.8	27503	45280	42451.6	30909.5	30503.6	28240.9	39866.5	25064	34161.1	37781	35371.8	38643.5	29283.5	35173.4	28315.9	33320.3	34280.1	31179.1	35262.9	28977.2	30741.3	20544.1	198070	201501	214206	204693	40055.7	32431.3	29931.3	36044.5	PC(14:0_16:0)
PC 38:1	22711.9	18962.6	18948.2	18131.3	22676.3	16945.5	17617.4	13027.8	15889.5	13156.9	16316.1	20465.9	20228.2	20860.8	15942.9	20672.2	22324.2	22528.4	20162	20330	21496.5	17178.3	16577.3	19199.6	12271.4	9872.62	8835.63	11994.6	18903.9	17690.5	18731.9	18790.2	PC 38:1
PC(20:0_18:2)	152701	155403	154705	163490	177532	152873	139052	114535	162332	118041	140551	155637	163321	161466	161313	190381	163388	192331	175199	168944	198640	147596	167180	155578	70952.4	64010.2	69595	74461.3	157403	174238	160766	169438	PC(20:0_18:2)
PC(14:0_18:2)	38584.9	29623.8	21920.5	42219	50529.3	48114.2	25570.7	19254.7	36190.6	23034.9	26143.9	33007.6	33694.2	31270.4	24159.6	35306.1	32361.9	35321.1	36120.4	34058.7	38041.1	30438.4	28904.4	24908.9	62553.5	63362.4	65008.2	72461.4	34177.2	35879.3	32955.3	31554.2	PC(14:0_18:2)
PC(16:0_18:3)a	400330	315107	242319	512237	486645	457336	261332	239780	376220	252343	306372	431146	326852	299881	273061	360084	319466	368486	352257	383739	410662	328414	308558	253285	100871	100276	106513	105467	370192	344413	364101	362758	PC(16:0_18:3)a
PC(16:0_20:3)	4.67942e+06	2.67982e+06	2.95495e+06	5.14488e+06	5.26371e+06	4.00868e+06	2.72235e+06	2.89908e+06	4.69306e+06	2.68245e+06	3.21557e+06	3.99879e+06	4.23679e+06	5.25698e+06	3.76219e+06	4.89716e+06	3.39509e+06	3.75358e+06	4.38021e+06	4.35814e+06	5.56094e+06	3.88948e+06	4.08832e+06	3.06119e+06	5.24601e+06	5.35065e+06	5.46891e+06	5.61599e+06	4.23902e+06	4.28841e+06	4.34101e+06	4.18993e+06	PC(16:0_20:3)
PC(16:0_20:4)	5.05011e+06	4.33034e+06	3.78632e+06	7.56544e+06	7.13585e+06	6.36494e+06	3.77848e+06	4.82662e+06	7.61405e+06	4.41715e+06	6.248e+06	6.35195e+06	4.40892e+06	4.94268e+06	3.29877e+06	5.49783e+06	3.83901e+06	4.66816e+06	5.62158e+06	5.65963e+06	6.42523e+06	4.34123e+06	4.98424e+06	3.37036e+06	7.64781e+06	8.0626e+06	9.02515e+06	8.77963e+06	5.44392e+06	5.39231e+06	5.71649e+06	5.8966e+06	PC(16:0_20:4)
PC(18:2_18:3)B	417776	290985	302786	510376	474260	436607	286754	338091	390978	269960	312981	344532	411709	413529	376404	508309	398796	461166	426414	414374	493897	366420	485694	338605	250383	266515	273482	279598	421558	415269	427672	431634	PC(18:2_18:3)B
PC(16:0_20:5)	1.8141e+06	1.85758e+06	1.97238e+06	1.99326e+06	1.93537e+06	1.73822e+06	1.99604e+06	1.71607e+06	2.05433e+06	1.74878e+06	1.85171e+06	1.88334e+06	2.0638e+06	1.98085e+06	1.94652e+06	2.06475e+06	1.80285e+06	1.91636e+06	2.21271e+06	1.95923e+06	1.93864e+06	1.90087e+06	2.07663e+06	1.86277e+06	1.74125e+06	1.80522e+06	1.71649e+06	1.77434e+06	2.13013e+06	2.08921e+06	2.13313e+06	1.88076e+06	PC(16:0_20:5)
PC(16:0_22:4)	2.38677e+06	2.41319e+06	2.15376e+06	3.1783e+06	3.15466e+06	2.73482e+06	1.85027e+06	2.4357e+06	3.9123e+06	1.94837e+06	3.00449e+06	3.32986e+06	1.94121e+06	2.24471e+06	1.50462e+06	2.39805e+06	2.24556e+06	2.22368e+06	2.33104e+06	2.72135e+06	3.09779e+06	2.28694e+06	2.73374e+06	1.62439e+06	3.67921e+06	4.38958e+06	4.4315e+06	4.30269e+06	2.57234e+06	2.60922e+06	2.66762e+06	2.82634e+06	PC(16:0_22:4)
PC(18:0_20:4)	2.38677e+06	2.41319e+06	2.15376e+06	3.1783e+06	3.15466e+06	2.73482e+06	1.85027e+06	2.4357e+06	3.9123e+06	1.94837e+06	3.00449e+06	3.32986e+06	1.94121e+06	2.24471e+06	1.50462e+06	2.39805e+06	2.24556e+06	2.22368e+06	2.33104e+06	2.72135e+06	3.09779e+06	2.28694e+06	2.73374e+06	1.62439e+06	3.67921e+06	4.38958e+06	4.4315e+06	4.30269e+06	2.57234e+06	2.60922e+06	2.66762e+06	2.82634e+06	PC(18:0_20:4)
PC(16:0_22:5)	1.13387e+06	780537	701458	1.32147e+06	1.59861e+06	1.14513e+06	697884	1.02678e+06	1.59675e+06	892427	1.16682e+06	1.35585e+06	827314	885886	571711	1.09164e+06	819359	846549	1.16965e+06	1.04528e+06	1.26086e+06	875044	1.22724e+06	667701	1.38824e+06	1.49488e+06	1.52145e+06	1.54744e+06	1.07661e+06	1.11616e+06	1.10086e+06	1.1357e+06	PC(16:0_22:5)
PC(16:0_22:5)B	1.41978e+06	1.27948e+06	1.46087e+06	1.54966e+06	2.08513e+06	1.25143e+06	1.10118e+06	1.24754e+06	1.75387e+06	1.03457e+06	1.33293e+06	1.32064e+06	1.30696e+06	1.38244e+06	1.01971e+06	2.56223e+06	1.24103e+06	1.51886e+06	1.5992e+06	1.55321e+06	2.33946e+06	1.56885e+06	2.05091e+06	963522	714051	700636	736055	614090	1.72967e+06	1.90051e+06	1.17032e+06	2.05166e+06	PC(16:0_22:5)B
PC(16:0_22:6)	1.52308e+07	1.42204e+07	1.33575e+07	1.8229e+07	1.96352e+07	1.48174e+07	1.28639e+07	1.30014e+07	1.9395e+07	1.0747e+07	1.49877e+07	1.47125e+07	1.38057e+07	1.40245e+07	1.04671e+07	1.81518e+07	1.52652e+07	1.60024e+07	1.51197e+07	1.57564e+07	1.99823e+07	1.342e+07	1.84841e+07	1.21223e+07	4.32505e+06	4.53752e+06	4.62427e+06	4.33188e+06	1.70316e+07	1.65198e+07	1.5212e+07	1.66434e+07	PC(16:0_22:6)
PC(18:1_20:5)	1.52308e+07	1.42204e+07	1.33575e+07	1.8229e+07	1.96352e+07	1.48174e+07	1.28639e+07	1.30014e+07	1.9395e+07	1.0747e+07	1.49877e+07	1.47125e+07	1.38057e+07	1.40245e+07	1.04671e+07	1.81518e+07	1.52652e+07	1.60024e+07	1.51197e+07	1.57564e+07	1.99823e+07	1.342e+07	1.84841e+07	1.21223e+07	4.32505e+06	4.53752e+06	4.62427e+06	4.33188e+06	1.70316e+07	1.65198e+07	1.5212e+07	1.66434e+07	PC(18:1_20:5)
PC(18:0_22:5)B	36343.6	26917.8	33539	33771.6	40761.3	26984.6	21586	24786	43037.5	34112.8	38876.5	30009.2	26256.2	30614.7	30897	37546.6	35321.4	40763.6	40015	43513.9	50293.4	36227.8	55124.5	35263.7	83548.7	96216.4	98841.4	91587.4	31727.7	40795.6	35382.7	43779.1	PC(18:0_22:5)B
PC(p-32:1) / PC(o-32:2)	17352.5	15424.3	12323.9	17064.2	11161.7	13060.1	11175.5	11301.9	7250.77	7709.87	7546.43	7925.89	22410.3	28062.6	24788.4	18321.8	17711.6	18644.7	15079.9	11201.1	15671.7	15757.3	11564.8	15265.9	11087.8	10268.6	12213.8	11200.8	21699.1	15344.1	18586.3	19030.9	PC(p-32:1) / PC(o-32:2)
PC(p-34:0) / PC(o-34:1)	36454.5	31535	32113.7	41800.9	42509.9	38501.6	26709	34484.9	50206.8	27284.1	38081.3	47069.3	35100.3	38285.4	32595.7	37629.4	32814.8	30930.6	36088.2	34294.3	47541.9	32689.1	40316.4	30050.8	90041.9	87515.4	107139	89273.4	34558.9	35708.7	37042.4	34432.8	PC(p-34:0) / PC(o-34:1)
PC(p-34:1) / PC(o-34:2)	52794	59611.5	59407.1	80644.5	59292.8	53173.7	56194.5	47320.6	71126.7	33999.2	51614.2	57665.8	84627.8	85615.4	92350.7	78365.3	85848.9	71470.8	73386.7	70924.6	87884.7	59613.1	78418.3	69631.3	114744	126336	143887	124576	61134.2	69860.8	76257.2	73766.3	PC(p-34:1) / PC(o-34:2)
PC(p-34:2) / PC(o-34:3)	26025.4	16757	20520.2	29010.5	25673	18709.5	16574.3	15501	15718	11643	16469.9	17722.1	23896.6	30717.2	24525.3	31472.5	22677.3	24552.3	21281.2	18841.2	21972.7	18714.6	15321.1	19601.1	160733	155672	164399	169616	22275.9	24330.4	21036.5	23847.1	PC(p-34:2) / PC(o-34:3)
PC(p-36:1) / PC(o-36:2)A	23315.5	20288.1	19479.9	22583.7	23659	19013.3	17219.7	15818.7	16822.1	12015.5	18756.2	20591.6	26356.2	25362.9	27469.2	24674.9	26378.8	22976.9	22856.2	21570.9	24111.7	17906.9	25293.6	18157.1	44641.6	47419.5	51822.7	44392.8	20670.8	23979.2	24357.3	24250.7	PC(p-36:1) / PC(o-36:2)A
PC(p-36:1) / PC(o-36:2)B	23315.5	20288.1	19479.9	22583.7	23659	19013.3	17219.7	15818.7	16822.1	12015.5	18756.2	20591.6	26356.2	25362.9	27469.2	24674.9	26378.8	22976.9	22856.2	21570.9	24111.7	17906.9	25293.6	18157.1	44641.6	47419.5	51822.7	44392.8	20670.8	23979.2	24357.3	24250.7	PC(p-36:1) / PC(o-36:2)B
PC(p-36:2) / PC(o-36:3)	22073.2	25050.8	23402.3	32364.8	25475.7	18920.3	21148.4	20209.8	26437.5	15167.2	21676.1	27305	31753.1	31773	32164.9	37506	31696.5	30825.7	31197.9	31240.4	42243.3	28235.1	30659.9	31759.1	106317	118992	128677	123062	30976.5	33345.5	31530.6	34302.3	PC(p-36:2) / PC(o-36:3)
PC(p-36:4) / PC(o-36:5)	42118.5	28563.7	31060.5	52567.6	53434.9	38569.5	33720.2	31582.8	34782.5	28394.1	40862.5	38343.4	48353.4	48037.2	37250.2	47440.7	29801.7	29019.2	34741.4	35960.2	37356.9	35261.8	29965.3	26144.3	362166	362505	386427	389643	41122.1	37332.8	37814.7	36317.1	PC(p-36:4) / PC(o-36:5)
PC(p-36:5) / PC(o-36:6)	18251.6	19026.5	23827.3	25929.7	15613.7	11783.5	16347.6	12052.3	11853.3	6530.6	10868.2	8068.32	26136.1	25768.1	18651.4	29168.6	17070.7	14885.4	16093	17262.2	13970.7	11857.2	17820.9	17177.9	32861.3	29057.3	35308.8	34178.4	14101.1	19639.8	13213.1	20824.7	PC(p-36:5) / PC(o-36:6)
PC(p-38:3) / PC(o-38:4)B	15503.6	13794.7	13487.3	20087.5	17866.4	15270.4	15517	12631.1	18297.9	9544.74	16656.4	16243.8	19681.1	20626.9	17392.3	19048.1	15439.8	17143.5	20821.2	16749.2	21184.2	17117.8	17874.4	13116.7	105211	115286	108297	113357	16630.5	22573.7	17101.9	22443.9	PC(p-38:3) / PC(o-38:4)B
PC(p-38:4) / PC(o-38:5)A	57491.2	40666.9	53624.8	64229.8	60207.8	51957.6	47997.3	45316.8	64982.4	42994.3	48835.7	57235.9	62936.9	75708.9	55503.7	74131.4	54478.4	51141.6	64228.6	65476.9	69552.5	57142.3	48873.9	54431.5	297366	329399	336841	309606	59684.9	59415.4	57139.6	66203.5	PC(p-38:4) / PC(o-38:5)A
PC(p-38:4) / PC(o-38:5)B	7078.07	4519.95	4888.22	10413.4	3543.96	4810.7	4236.33	11312.9	6689.34	7585.01	5810.74	3103.09	8157.34	6926.43	5084.96	6507.82	4052.48	4985.36	3785.59	8391.69	6600.39	3324.24	4099.2	3492.44	61323.1	59431.4	54628.7	63270.2	7733.46	5428.39	8019.17	10341.1	PC(p-38:4) / PC(o-38:5)B
PC(p-38:5) / PC(o-38:6)A	123193	99117.9	110941	134686	143511	102181	105121	91843	131979	83357.1	107041	104817	130559	156110	121066	126000	92275.7	92218.1	105818	107406	136977	117107	95700.3	84038.3	163347	156828	173168	171350	135500	127328	122347	124691	PC(p-38:5) / PC(o-38:6)A
PC(p-38:6) / PC(o-38:7)	53604.5	44114.1	42968.1	61648.6	61521.4	47002.2	46899.5	37233.6	57286.4	32305.5	43531.6	60511.9	47380.1	64646.6	47431.5	56674	38203	40574.5	44110.5	48528.6	51262.7	36368.7	45399.8	40798.6	38722.3	37446.2	41955.8	45322.4	51404.2	52400	49680.8	46611	PC(p-38:6) / PC(o-38:7)
PC(p-40:3) / PC(o-40:4)	6802.26	5859.09	5431.82	7561.87	6574.59	6501.29	5214.52	4919.5	6071.4	4107.04	4990.58	3779.91	5098.9	7844.29	7642.07	8313.85	5516.68	5669.87	5334.06	6114.2	5596.4	4401.36	5120.4	4128.93	14522.5	17587.4	18076.9	19699.9	6766.84	6742.43	5890.69	6681.9	PC(p-40:3) / PC(o-40:4)
PC(p-40:4) / PC(o-40:5)	6710.39	4183.19	5947.28	6809.04	4880.37	5050.13	2844.22	3959.56	4945.66	3612.04	6388.05	3832.79	4326.22	6351.96	4386.02	3746.5	5730.97	5718.51	5371.33	5837.7	4984.53	5300.45	4245.75	3480.45	29357.2	28419.9	42039.9	25366.4	5671.36	8082.16	5222.96	5232.47	PC(p-40:4) / PC(o-40:5)
PC(p-40:5) / PC(o-40:6)	13975.7	8817.7	9667.3	13590.4	14813.9	11399.7	9079.69	7633.44	12470.5	8130.59	10176.2	14822.6	13331.1	14302.3	10047.7	8700.15	11588	9555.93	10118.2	9388.65	10233.6	10168.3	7061.84	7841.22	27989.4	25909.2	32719.4	28862.7	9452.26	12146.9	14154.1	12379	PC(p-40:5) / PC(o-40:6)
PC(p-40:6) / PC(o-40:7)A	34831.3	27286	36703.6	51614.5	39764	44329.1	33440.1	23730.5	44974	32487	35784.1	42931.2	39525.8	47144.6	43169.6	41165.8	34697.7	32350.5	36471	35498.6	48736.2	38205.6	32650.7	31594.2	30665.7	36711.4	34567.9	36164.9	37982.6	44902.2	43691.1	47500.4	PC(p-40:6) / PC(o-40:7)A
PC(p-40:6) / PC(o-40:7)B	22433.1	23298.2	23297.7	29730.6	25830.1	22135.5	21986	14939.7	26259.2	15268.1	22522.9	21323.5	24097.5	23332.4	20146.6	23928.8	19756.6	20257	23365.5	22375.9	27945.3	17399.1	22518.8	19767.4	17997.6	20935.2	18407	22541.1	21115.4	23478.6	23421.3	23533.6	PC(p-40:6) / PC(o-40:7)B
15:0-18:1(d7)PC	2.84279e+06	2.09237e+06	2.39807e+06	3.14036e+06	3.52471e+06	2.29281e+06	2.80239e+06	2.34201e+06	3.32868e+06	2.30173e+06	2.6491e+06	2.22902e+06	2.63607e+06	3.4147e+06	2.55048e+06	3.04447e+06	1.73716e+06	2.29244e+06	2.10646e+06	2.55628e+06	2.98942e+06	3.45603e+06	2.88034e+06	2.12205e+06	2.65946e+06	2.70571e+06	3.1797e+06	2.88636e+06	3.21271e+06	3.39585e+06	2.91037e+06	2.90356e+06	15:0-18:1(d7)PC
AUC of analyte/AUC of IS	S1	S2	S3	S4	S5	S6	C1	C2	C3	C4	C5	C6	S1'	S2'	S3'	S4'	S5'	S6'	C1'	C2'	C3'	C4'	C5'	C6'	NIST 01	NIST 02	NIST 03	NIST 04	QC 01	QC 02	QC 03	QC 04	Sample Name	NIST QC mean	NIST reference (nmol/mL)
PC(16:0_16:0)	0.0618739	0.0719603	0.0671817	0.0749508	0.0677463	0.0765198	0.054637	0.0619488	0.0737826	0.0611134	0.062253	0.0987306	0.0757488	0.0694733	0.0653113	0.0731607	0.0970941	0.0756911	0.101182	0.0772612	0.082522	0.0469538	0.0755728	0.0724856	0.0732026	0.0835612	0.0731589	0.0791073	0.050672	0.0628127	0.0695838	0.0732851	PC(16:0_16:0)	0.0772575	7.2
PC(16:0_16:1)	0.0565979	0.0508693	0.0385508	0.0642103	0.0616424	0.0840569	0.0362241	0.0426588	0.0529445	0.0478103	0.0504829	0.0819123	0.0704809	0.0468296	0.0520907	0.0744407	0.0917329	0.0923663	0.0929029	0.074753	0.0748382	0.0440738	0.0661127	0.0655903	0.187788	0.196892	0.185012	0.198307	0.0536753	0.0525957	0.057211	0.0665731	PC(16:0_16:1)	0.192	13
PC(16:0_18:1)	1.05186	1.19177	0.973699	1.17179	1.19141	1.28725	0.844216	0.747938	1.05287	0.848954	0.9291	1.66238	1.43483	0.828507	0.922992	1.60539	2.66811	2.12794	1.91848	1.64674	1.41395	0.80062	1.45188	1.79329	1.45584	2.04668	1.86605	1.93715	1.00156	1.02956	1.23459	1.24752	PC(16:0_18:1)	1.82643	120
PC(16:0_18:2)	11.7577	13.8164	14.5744	13.5537	10.9559	14.2795	12.6291	10.9022	10.9694	10.5442	11.4843	15.4601	16.0759	11.8512	14.5883	13.9943	20.8156	15.7527	17.4138	14.6074	13.6122	10.1904	12.0877	15.9703	7.77187	8.38794	6.94843	7.74	12.4011	11.2689	13.8007	13.7218	PC(16:0_18:2)	7.71206	4.7
PC(16:1_18:2)	0.0960923	0.10323	0.0661022	0.113518	0.0942206	0.133521	0.0638956	0.0694133	0.0792001	0.0730018	0.0816598	0.133927	0.0872087	0.0605089	0.0721913	0.0840604	0.128622	0.109556	0.115347	0.103305	0.0929306	0.0651357	0.0743373	0.0776282	0.0265177	0.029018	0.0228993	0.0249892	0.0792699	0.0722729	0.0860038	0.0865482	PC(16:1_18:2)	0.0258561	0.12
PC(18:0_18:1)	0.109327	0.133486	0.120413	0.111832	0.115874	0.146184	0.0966371	0.0967894	0.0974367	0.0806515	0.104734	0.15082	0.140372	0.100716	0.115322	0.124499	0.220251	0.181415	0.173264	0.123284	0.13516	0.0900522	0.146287	0.150236	0.178361	0.194171	0.168078	0.190723	0.102092	0.105369	0.11517	0.121055	PC(18:0_18:1)	0.182833	26
PC(18:1_18:1)	4.34396	4.68705	4.93786	5.44959	3.34919	4.4898	3.62693	3.47633	3.44747	2.52473	3.49766	4.96174	6.11555	5.49285	5.99915	4.77444	6.99463	6.56353	5.8019	4.80733	6.2429	3.55196	4.45314	5.73291	2.18644	2.86053	2.49361	2.65767	3.65762	3.96455	4.80951	4.73808	PC(18:1_18:1)	2.54956	140
PC(18:1_18:2)	1.14284	0.857494	0.841716	1.12368	1.02817	1.17042	0.667616	0.834225	0.972564	0.78855	0.839784	1.20604	1.10179	1.06711	1.01304	1.11115	1.28103	1.08616	1.41245	1.17001	1.28518	0.783115	0.9731	0.959654	1.32805	1.35656	1.18252	1.3319	0.905247	0.87563	1.03221	0.984863	PC(18:1_18:2)	1.29976	100
PC(18:2_18:2)	1.23225	1.38641	1.07637	1.67445	1.39768	1.83088	0.928754	1.41996	1.61709	1.30164	1.64115	1.94029	1.13476	1.00116	0.886997	1.25836	1.37292	1.36189	1.87678	1.5184	1.47644	0.869397	1.19843	1.02436	1.97202	2.08255	1.97594	2.09681	1.17566	1.10059	1.33903	1.41077	PC(18:2_18:2)	2.03183	150
PC(18:2_18:3)A	0.0155639	0.022333	0.0183516	0.018569	0.0139309	0.0200113	0.0141246	0.0122909	0.0102538	0.0120558	0.0158432	0.0166149	0.014381	0.011098	0.0161688	0.0140765	0.0270463	0.0170876	0.0150968	0.0178025	0.0138695	0.00821588	0.00967792	0.0184862	0.00298059	0.00341586	0.00304524	0.00281376	0.0133699	0.011619	0.0133805	0.0156672	PC(18:2_18:3)A	0.00306386	11
PC(18:3_18:3)	0.00214891	0.00221353	0.00309731	0.00287416	0.00209186	0.00373243	0.0016405	0.00142681	0.00212943	0.00184878	0.00193784	0.00305319	0.00205366	0.00162908	0.00109994	0.00182712	0.00204607	0.00164912	0.00284232	0.00325814	0.00224231	0.000952598	0.00192864	0.00186692	0.00173205	0.00118902	0.00140095	0.00120225	0.00177825	0.00222711	0.00178087	0.00198718	PC(18:3_18:3)	0.00138107	0.28
PC 37:4	0.0179863	0.0221672	0.0170229	0.0191041	0.0190215	0.0235435	0.0133284	0.018368	0.0199325	0.0165096	0.0218418	0.0196012	0.015728	0.0167665	0.0117939	0.0175836	0.0208505	0.017742	0.0218893	0.0202539	0.0205376	0.0134366	0.0172052	0.0136917	0.0285087	0.030545	0.0259298	0.026578	0.0162826	0.016855	0.0186313	0.0182845	PC 37:4	0.0278904	7.4
PC(18:0_20:3)	0.111506	0.105708	0.112354	0.0979729	0.0946736	0.108612	0.0703659	0.0902941	0.0895879	0.0908782	0.0903185	0.127504	0.0997013	0.0829764	0.0893114	0.10522	0.1593	0.120721	0.142974	0.125564	0.111868	0.0641043	0.118287	0.112914	0.187523	0.186472	0.167777	0.180851	0.0811413	0.0836614	0.0999531	0.10409	PC(18:0_20:3)	0.180656	26
PC(18:1_20:3)	0.557267	0.763487	0.604326	0.693007	0.613213	0.764849	0.433168	0.650474	0.8122	0.568173	0.769139	1.01965	0.495564	0.440423	0.386041	0.525241	0.861319	0.643769	0.745157	0.726886	0.707487	0.449013	0.649822	0.505802	0.879833	1.08896	0.950621	1.01363	0.518791	0.517063	0.61034	0.649637	PC(18:1_20:3)	0.983262	84
PC(18:1_20:4)	0.275043	0.247349	0.200108	0.287056	0.313018	0.327348	0.168798	0.300083	0.328608	0.2595	0.298665	0.410657	0.21034	0.17327	0.152737	0.24549	0.308514	0.238281	0.382505	0.273917	0.286037	0.170996	0.296682	0.203198	0.345732	0.377076	0.325339	0.35984	0.23139	0.22396	0.255806	0.26275	PC(18:1_20:4)	0.351997	42
PC(18:2_20:4)	3.78402	4.74898	3.93387	4.0276	4.01805	4.31517	3.13157	3.88994	4.22086	3.22141	3.99887	4.63331	3.69555	2.90621	2.88956	4.19697	5.91745	4.75343	5.13325	4.30604	4.72934	2.74705	4.5714	3.6839	1.11216	1.16132	1.01691	1.01011	3.79198	3.45976	3.53886	4.06226	PC(18:2_20:4)	1.07513	41
PC(16:1_22:6)	0.0190721	0.0130907	0.0122385	0.0161785	0.0192447	0.0196419	0.00807617	0.0165993	0.0177882	0.0115551	0.0169411	0.028295	0.0107754	0.0113555	0.00977766	0.0186913	0.0159586	0.0140218	0.0273344	0.0125238	0.0253803	0.00814044	0.0125523	0.00932647	0.0018894	0.0025572	0.0018148	0.002116	0.0209697	0.0153583	0.0150636	0.0123688	PC(16:1_22:6)	0.00209435	0.79
PC(18:0_22:5)A	0.0414848	0.0448409	0.0431165	0.0384744	0.0370805	0.0455724	0.0311353	0.0412888	0.0447004	0.0327329	0.0393847	0.0560441	0.0411899	0.0272496	0.0245182	0.04014	0.0718542	0.0470079	0.0508645	0.0451173	0.0447042	0.0257153	0.0560421	0.0451332	0.0478053	0.0606622	0.0546704	0.0568542	0.0353291	0.0350303	0.0372842	0.0406681	PC(18:0_22:5)A	0.054998	6.7
PC(18:0_22:6)	0.261789	0.433615	0.380086	0.297193	0.254545	0.326976	0.28096	0.311389	0.329018	0.234701	0.239393	0.402865	0.289339	0.216042	0.241193	0.286253	0.573912	0.439763	0.35434	0.341717	0.354977	0.207369	0.442961	0.354234	0.0784729	0.0926508	0.0843121	0.0872375	0.258125	0.27084	0.313492	0.32496	PC(18:0_22:6)	0.0856683	14
PC(18:2_22:5)	0.358997	0.380246	0.290676	0.391498	0.408274	0.445393	0.225881	0.395664	0.469215	0.335103	0.395609	0.530459	0.258041	0.263519	0.214021	0.296237	0.356513	0.297202	0.483375	0.372149	0.424536	0.240888	0.3729	0.217717	0.080273	0.0800315	0.0720525	0.0738374	0.29985	0.283596	0.298254	0.353516	PC(18:2_22:5)	0.0765486	3.5
PC(20:4_20:4)	0.0288943	0.0230358	0.0195055	0.023359	0.026078	0.0259974	0.0212234	0.0363817	0.0256473	0.0306764	0.0280152	0.0422574	0.0220652	0.018044	0.018485	0.0234631	0.0293884	0.02709	0.0444706	0.0281316	0.0258779	0.0188882	0.0363345	0.0219273	0.0302178	0.0335084	0.0295263	0.0273357	0.0257791	0.0223561	0.0251993	0.0272142	PC(20:4_20:4)	0.0301471	0.73
PC(14:0_16:0)	0.011132	0.0125488	0.0114688	0.0144188	0.012044	0.0134811	0.0108848	0.0120584	0.0119767	0.0108892	0.0128954	0.0169496	0.0134184	0.0113168	0.0114816	0.0115532	0.0163001	0.0145349	0.0162738	0.0121971	0.0117959	0.00838455	0.0106728	0.00968127	0.0744776	0.0744724	0.0673668	0.0709171	0.0124679	0.00955027	0.0102843	0.0124139	PC(14:0_16:0)	0.0718085	1.6
PC 38:1	0.0079893	0.00906271	0.00790145	0.00577363	0.00643354	0.00739074	0.00628655	0.00556266	0.00477351	0.00571608	0.00615913	0.0091816	0.00767361	0.00610913	0.00625093	0.00679007	0.0128509	0.00982727	0.00957151	0.00795296	0.00719085	0.00497053	0.00575534	0.00904764	0.00461424	0.0036488	0.00277876	0.00415561	0.00588409	0.00520944	0.00643626	0.00647142	PC 38:1	0.00379935	2.6
PC(20:0_18:2)	0.0537151	0.0742713	0.0645123	0.0520609	0.0503677	0.0666752	0.0496189	0.0489046	0.0487677	0.0512836	0.0530563	0.0698233	0.0619563	0.0472855	0.063248	0.0625334	0.0940547	0.0838982	0.0831723	0.0660898	0.0664476	0.0427068	0.0580417	0.0733151	0.0266793	0.0236574	0.0218873	0.0257976	0.0489937	0.0513091	0.055239	0.0583553	PC(20:0_18:2)	0.0245054	2.3
PC(14:0_18:2)	0.0135729	0.014158	0.0091409	0.013444	0.0143357	0.0209848	0.00912461	0.00822147	0.0108724	0.0100077	0.00986898	0.0148081	0.012782	0.00915759	0.00947258	0.0115968	0.0186292	0.0154077	0.0171474	0.0133236	0.0127252	0.00880735	0.0100351	0.0117381	0.0235211	0.023418	0.0204447	0.0251047	0.0106381	0.0105656	0.0113234	0.0108674	PC(14:0_18:2)	0.0231222	2.6
PC(16:0_18:3)a	0.140823	0.150598	0.101048	0.163114	0.138067	0.199465	0.093253	0.102382	0.113024	0.109632	0.115651	0.193424	0.123992	0.0878206	0.107063	0.118275	0.183901	0.16074	0.167227	0.150116	0.137372	0.0950264	0.107126	0.119359	0.0379293	0.0370609	0.0334977	0.0365398	0.115227	0.101422	0.125104	0.124935	PC(16:0_18:3)a	0.0362569	13.8
PC(16:0_20:3)	1.64606	1.28076	1.23222	1.63831	1.49337	1.74837	0.971436	1.23786	1.40989	1.16541	1.21383	1.79397	1.60723	1.53951	1.47509	1.60854	1.95439	1.63737	2.07942	1.70488	1.8602	1.12542	1.41939	1.44256	1.97258	1.97754	1.71994	1.9457	1.31945	1.26284	1.49157	1.44303	PC(16:0_20:3)	1.90394	100
PC(16:0_20:4)	1.77646	2.06958	1.57891	2.4091	2.02452	2.77604	1.3483	2.06089	2.28741	1.91906	2.35854	2.84967	1.67253	1.44747	1.29339	1.80584	2.20993	2.03633	2.66873	2.21401	2.14932	1.25613	1.73044	1.58826	2.8757	2.97984	2.83836	3.04176	1.69449	1.58791	1.96418	2.03081	PC(16:0_20:4)	2.93392	150
PC(18:2_18:3)B	0.14696	0.139069	0.126262	0.162522	0.134553	0.190425	0.102325	0.144359	0.117458	0.117286	0.118146	0.154567	0.156183	0.121103	0.147582	0.166961	0.229567	0.201169	0.202431	0.162101	0.165215	0.106024	0.168624	0.159565	0.0941479	0.0985009	0.0860088	0.0968686	0.131216	0.122287	0.146947	0.148657	PC(18:2_18:3)B	0.0938815	11
PC(16:0_20:5)	0.638142	0.887788	0.822488	0.634724	0.549087	0.75812	0.712261	0.732736	0.61716	0.75977	0.698995	0.844921	0.782906	0.580096	0.763199	0.678195	1.03782	0.835949	1.05044	0.766439	0.648499	0.550017	0.720967	0.877814	0.654739	0.667188	0.539826	0.614732	0.663033	0.615226	0.732942	0.647741	PC(16:0_20:5)	0.619122	11
PC(16:0_22:4)	0.839585	1.15333	0.898121	1.01208	0.895012	1.19278	0.660247	1.04	1.17533	0.846481	1.13416	1.49387	0.736401	0.657368	0.589935	0.787672	1.29266	0.970006	1.10661	1.06458	1.03625	0.661727	0.949103	0.765483	1.38344	1.62234	1.39368	1.4907	0.800674	0.768356	0.91659	0.973403	PC(16:0_22:4)	1.47254	254
PC(18:0_20:4)	0.839585	1.15333	0.898121	1.01208	0.895012	1.19278	0.660247	1.04	1.17533	0.846481	1.13416	1.49387	0.736401	0.657368	0.589935	0.787672	1.29266	0.970006	1.10661	1.06458	1.03625	0.661727	0.949103	0.765483	1.38344	1.62234	1.39368	1.4907	0.800674	0.768356	0.91659	0.973403	PC(18:0_20:4)	1.47254	84
PC(16:0_22:5)	0.398857	0.373039	0.29251	0.420803	0.453545	0.499444	0.249031	0.438418	0.479695	0.387721	0.440458	0.608271	0.313843	0.259433	0.224158	0.358565	0.471665	0.369279	0.555267	0.408906	0.421775	0.253194	0.426074	0.314649	0.522002	0.552492	0.47849	0.53612	0.335108	0.328683	0.378255	0.391141	PC(16:0_22:5)	0.522276	42
PC(16:0_22:5)B	0.499433	0.611498	0.609188	0.493466	0.591574	0.545805	0.392944	0.532682	0.526897	0.449474	0.503162	0.592475	0.495798	0.404849	0.399811	0.8416	0.714401	0.66255	0.759187	0.607606	0.78258	0.453947	0.712039	0.454052	0.268494	0.258947	0.231485	0.212756	0.538385	0.559658	0.402119	0.706602	PC(16:0_22:5)B	0.242921	42
PC(16:0_22:6)	5.35769	6.79632	5.57012	5.80477	5.57072	6.46256	4.59033	5.55138	5.82665	4.66911	5.65764	6.60042	5.23721	4.10709	4.10398	5.96221	8.78746	6.98054	7.17778	6.16382	6.68434	3.88307	6.41734	5.71252	1.62629	1.67701	1.45431	1.50081	5.30132	4.8647	5.22684	5.73205	PC(16:0_22:6)	1.5646	41
PC(18:1_20:5)	5.35769	6.79632	5.57012	5.80477	5.57072	6.46256	4.59033	5.55138	5.82665	4.66911	5.65764	6.60042	5.23721	4.10709	4.10398	5.96221	8.78746	6.98054	7.17778	6.16382	6.68434	3.88307	6.41734	5.71252	1.62629	1.67701	1.45431	1.50081	5.30132	4.8647	5.22684	5.73205	PC(18:1_20:5)	1.5646	41
PC(18:0_22:5)B	0.0127845	0.0128647	0.0139858	0.0107541	0.0115644	0.0117692	0.00770271	0.0105832	0.0129293	0.0148205	0.0146753	0.013463	0.00996033	0.00896556	0.0121142	0.0123327	0.0203328	0.0177818	0.0189963	0.0170224	0.0168238	0.0104825	0.0191382	0.0166178	0.0314157	0.0355605	0.0310851	0.0317311	0.00987568	0.0120134	0.0121574	0.0150777	PC(18:0_22:5)B	0.0324481	6.7
PC(p-32:1) / PC(o-32:2)	0.00610403	0.0073717	0.00513909	0.00543383	0.00316671	0.00569612	0.00398782	0.00482574	0.00217828	0.0033496	0.00284868	0.00355578	0.0085014	0.00821819	0.00971912	0.00601804	0.0101957	0.00813315	0.00715889	0.00438178	0.00524239	0.00455938	0.00401507	0.00719393	0.00416918	0.00379514	0.00384118	0.00388058	0.00675415	0.0045185	0.00638621	0.00655433	PC(p-32:1) / PC(o-32:2)	0.00392152	0.34
PC(p-34:0) / PC(o-34:1)	0.0128235	0.0150714	0.0133915	0.0133109	0.0120606	0.0167923	0.00953077	0.0147245	0.0150831	0.0118538	0.0143752	0.0211166	0.0133154	0.011212	0.0127802	0.0123599	0.0188899	0.0134925	0.0171321	0.0134157	0.0159034	0.00945857	0.0139971	0.0141612	0.0338572	0.0323447	0.0336947	0.0309294	0.0107569	0.0105154	0.0127277	0.0118588	PC(p-34:0) / PC(o-34:1)	0.0327065	4.9
PC(p-34:1) / PC(o-34:2)	0.0185712	0.0284899	0.0247729	0.02568	0.016822	0.0231915	0.0200523	0.0202051	0.0213679	0.0147712	0.0194837	0.0258705	0.0321037	0.0250726	0.0362092	0.0257402	0.049419	0.0311768	0.0348388	0.0277452	0.0293985	0.017249	0.0272254	0.0328132	0.0431457	0.0466922	0.0452516	0.0431601	0.0190289	0.0205724	0.0262019	0.0254054	PC(p-34:1) / PC(o-34:2)	0.0445624	5.2
PC(p-34:2) / PC(o-34:3)	0.00915487	0.00800863	0.00855698	0.00923797	0.00728372	0.00816006	0.00591434	0.00661869	0.004722	0.00505838	0.00621718	0.00795063	0.00906521	0.00899559	0.00961595	0.0103376	0.0130542	0.0107101	0.0101028	0.00737056	0.00735015	0.00541506	0.00531922	0.00923685	0.0604381	0.0575346	0.0517025	0.0587646	0.00693367	0.00716476	0.00722811	0.00821306	PC(p-34:2) / PC(o-34:3)	0.05711	4.7
PC(p-36:1) / PC(o-36:2)A	0.00820161	0.00969623	0.00812317	0.00719143	0.00671232	0.0082926	0.00614462	0.00675432	0.00505368	0.0052202	0.0070802	0.00923796	0.00999827	0.00742756	0.0107702	0.00810481	0.015185	0.0100229	0.0108505	0.00843839	0.00806566	0.00518136	0.00878146	0.00855638	0.016786	0.0175257	0.016298	0.0153802	0.00643405	0.00706134	0.00836911	0.00835203	PC(p-36:1) / PC(o-36:2)A	0.0164975	6.25
PC(p-36:1) / PC(o-36:2)B	0.00820161	0.00969623	0.00812317	0.00719143	0.00671232	0.0082926	0.00614462	0.00675432	0.00505368	0.0052202	0.0070802	0.00923796	0.00999827	0.00742756	0.0107702	0.00810481	0.015185	0.0100229	0.0108505	0.00843839	0.00806566	0.00518136	0.00878146	0.00855638	0.016786	0.0175257	0.016298	0.0153802	0.00643405	0.00706134	0.00836911	0.00835203	PC(p-36:1) / PC(o-36:2)B	0.0164975	6.25
PC(p-36:2) / PC(o-36:3)	0.00776463	0.0119724	0.0097588	0.0103061	0.00722774	0.00825201	0.00754654	0.00862926	0.00794234	0.0065895	0.00818244	0.0122498	0.0120456	0.00930476	0.0126113	0.0123194	0.0182461	0.0134467	0.0148105	0.0122211	0.0141309	0.00816982	0.0106446	0.0149662	0.039977	0.0439779	0.0404683	0.0426356	0.00964185	0.00981951	0.0108339	0.0118139	PC(p-36:2) / PC(o-36:3)	0.0417647	3.7
PC(p-36:4) / PC(o-36:5)	0.0148159	0.0136513	0.0129523	0.0167394	0.0151601	0.016822	0.0120326	0.0134854	0.0104493	0.012336	0.015425	0.0172019	0.018343	0.0140678	0.0146052	0.0155825	0.0171554	0.0126587	0.0164928	0.0140674	0.0124963	0.010203	0.0104034	0.0123203	0.13618	0.133978	0.121529	0.134995	0.0127998	0.0109937	0.0129931	0.0125078	PC(p-36:4) / PC(o-36:5)	0.13167	6.9
PC(p-36:5) / PC(o-36:6)	0.00642029	0.00909328	0.00993603	0.00825691	0.0044298	0.00513932	0.00583343	0.00514613	0.00356095	0.00283726	0.00410261	0.00361968	0.00991477	0.00754624	0.0073129	0.00958082	0.00982678	0.00649329	0.0076398	0.00675287	0.00467336	0.00343087	0.00618708	0.00809494	0.0123564	0.0107392	0.0111044	0.0118413	0.00438917	0.00578348	0.00454001	0.00717213	PC(p-36:5) / PC(o-36:6)	0.0115103	0.3
PC(p-38:3) / PC(o-38:4)B	0.00545364	0.00659283	0.00562423	0.00639657	0.00506889	0.00666015	0.00553704	0.0053933	0.00549706	0.00414677	0.00628758	0.00728742	0.00746608	0.00604062	0.00681925	0.0062566	0.00888792	0.00747828	0.00988444	0.0065522	0.00708638	0.00495302	0.00620566	0.00618114	0.0395612	0.0426083	0.0340589	0.0392734	0.00517646	0.00664744	0.00587619	0.0077298	PC(p-38:3) / PC(o-38:4)B	0.0388755	7.4
PC(p-38:4) / PC(o-38:5)A	0.0202235	0.0194358	0.0223617	0.020453	0.0170816	0.0226611	0.0171272	0.0193496	0.019522	0.0186791	0.0184348	0.0256776	0.0238753	0.0221715	0.0217621	0.0243495	0.0313605	0.0223088	0.0304912	0.0256141	0.0232662	0.0165341	0.0169681	0.0256504	0.111814	0.121742	0.105935	0.107265	0.0185777	0.0174965	0.0196331	0.0228008	PC(p-38:4) / PC(o-38:5)A	0.111689	11
PC(p-38:4) / PC(o-38:5)B	0.00248983	0.0021602	0.0020384	0.00331599	0.00100546	0.00209817	0.00151168	0.00483042	0.00200961	0.00329535	0.00219348	0.00139213	0.0030945	0.00202842	0.00199373	0.00213758	0.00233282	0.0021747	0.00179713	0.00328277	0.00220791	0.000961867	0.00142317	0.00164579	0.0230585	0.0219651	0.0171804	0.0219204	0.00240714	0.00159854	0.00275537	0.00356153	PC(p-38:4) / PC(o-38:5)B	0.0210311	11
PC(p-38:5) / PC(o-38:6)A	0.0433353	0.0473711	0.0462626	0.0428888	0.0407156	0.0445661	0.037511	0.0392155	0.0396491	0.036215	0.0404067	0.0470239	0.0495279	0.0457171	0.047468	0.0413864	0.0531186	0.0402271	0.0502351	0.0420167	0.0458206	0.033885	0.0332254	0.0396024	0.0614211	0.0579618	0.0544604	0.0593653	0.0421763	0.0374951	0.0420381	0.042944	PC(p-38:5) / PC(o-38:6)A	0.0583022	3.6
PC(p-38:6) / PC(o-38:7)	0.0188563	0.0210833	0.0179178	0.0196311	0.0174543	0.0204999	0.0167355	0.0158981	0.01721	0.0140353	0.0164326	0.0271474	0.0179738	0.0189319	0.0185971	0.0186154	0.0219916	0.0176993	0.0209406	0.0189841	0.017148	0.0105233	0.015762	0.019226	0.0145602	0.0138397	0.0131949	0.0157022	0.0160002	0.0154306	0.0170702	0.016053	PC(p-38:6) / PC(o-38:7)	0.0143242	1.2
PC(p-40:3) / PC(o-40:4)	0.00239281	0.00280021	0.00226508	0.00240797	0.00186529	0.00283551	0.00186074	0.00210055	0.00182397	0.00178433	0.00188388	0.00169577	0.00193428	0.00229721	0.00299633	0.0027308	0.00317569	0.00247329	0.00253223	0.00239184	0.00187206	0.00127353	0.00177771	0.00194573	0.00546069	0.0065001	0.0056851	0.00682517	0.00210627	0.00198549	0.00202403	0.00230128	PC(p-40:3) / PC(o-40:4)	0.00611776	0.95
PC(p-40:4) / PC(o-40:5)	0.00236049	0.00199926	0.00248003	0.00216824	0.00138462	0.00220259	0.00101492	0.00169067	0.00148577	0.00156927	0.0024114	0.0017195	0.00164116	0.00186018	0.00171969	0.00123059	0.00329904	0.00249451	0.00254993	0.00228367	0.00166739	0.00153368	0.00147405	0.00164014	0.0110388	0.0105037	0.0132213	0.00878837	0.00176529	0.00238001	0.0017946	0.00180209	PC(p-40:4) / PC(o-40:5)	0.010888	1.7
PC(p-40:5) / PC(o-40:6)	0.00491619	0.00421421	0.00403129	0.00432765	0.00420288	0.00497195	0.00323998	0.00325936	0.00374638	0.00353238	0.00384139	0.00664984	0.00505717	0.00418845	0.00393955	0.00285768	0.00667064	0.00416846	0.00480341	0.00367278	0.00342325	0.0029422	0.00245174	0.00369511	0.0105245	0.00957573	0.0102901	0.00999968	0.00294214	0.00357698	0.00486332	0.00426338	PC(p-40:5) / PC(o-40:6)	0.0100975	1.8
PC(p-40:6) / PC(o-40:7)A	0.0122525	0.0130407	0.0153055	0.0164359	0.0112815	0.019334	0.0119327	0.0101326	0.0135111	0.0141142	0.013508	0.0192602	0.0149942	0.0138064	0.0169261	0.0135215	0.0199738	0.0141119	0.0173138	0.0138868	0.0163029	0.0110548	0.0113357	0.0148885	0.0115308	0.0135681	0.0108714	0.0125296	0.0118226	0.0132227	0.0150122	0.0163594	PC(p-40:6) / PC(o-40:7)A	0.012125	1.1
PC(p-40:6) / PC(o-40:7)B	0.00789122	0.0111348	0.00971519	0.00946725	0.00732828	0.00965433	0.00784543	0.006379	0.00788878	0.00663334	0.00850211	0.00956634	0.00914142	0.00683292	0.00789913	0.00785976	0.0113729	0.00883643	0.0110923	0.0087533	0.00934805	0.00503441	0.00781812	0.00931525	0.00676741	0.00773739	0.0057889	0.0078095	0.00657244	0.00691393	0.00804751	0.00810509	PC(p-40:6) / PC(o-40:7)B	0.0070258	1.1
nmol/mL	S1	S2	S3	S4	S5	S6	C1	C2	C3	C4	C5	C6	S1'	S2'	S3'	S4'	S5'	S6'	C1'	C2'	C3'	C4'	C5'	C6'	NIST 01	NIST 02	NIST 03	NIST 04	QC 01	QC 02	QC 03	QC 04	Sample Name	NIST QC mean	stdv	CV (%)
PC(16:0_16:0)	5.76633	6.70633	6.26099	6.98503	6.3136	7.13125	5.09189	5.77331	6.87616	5.69546	5.80166	9.20118	7.0594	6.47455	6.08668	6.8182	9.04867	7.05402	9.42966	7.20034	7.69063	4.37585	7.043	6.75529	6.82211	7.78747	6.81803	7.37239	4.72237	5.85382	6.48485	6.82979	PC(16:0_16:0)	7.2	0.40729	5.65681
PC(16:0_16:1)	3.83216	3.44428	2.61021	4.34758	4.17371	5.69136	2.45268	2.88836	3.58479	3.23716	3.41812	5.54616	4.77215	3.17076	3.52698	5.04027	6.21109	6.25398	6.29031	5.06141	5.06717	2.98417	4.47639	4.44101	12.7148	13.3312	12.5269	13.427	3.63427	3.56117	3.87367	4.50756	PC(16:0_16:1)	13	0.386394	2.97226
PC(16:0_18:1)	69.1092	78.3012	63.9738	76.9885	78.2779	84.5746	55.4666	49.1409	69.1755	55.7778	61.0436	109.222	94.271	54.4344	60.6423	105.477	175.3	139.809	126.048	108.194	92.8988	52.6022	95.391	117.823	95.6515	134.471	122.603	127.275	65.804	67.6439	81.1148	81.9642	PC(16:0_18:1)	120	14.6795	12.2329
PC(16:0_18:2)	7.16552	8.42021	8.88214	8.26012	6.67693	8.7024	7.69663	6.64418	6.68511	6.426	6.99893	9.4219	9.7972	7.22256	8.89065	8.52864	12.6857	9.60027	10.6126	8.90227	8.29575	6.21036	7.36668	9.73288	4.73645	5.11191	4.23462	4.71703	7.55767	6.86767	8.41063	8.36252	PC(16:0_18:2)	4.7	0.311395	6.62543
PC(16:1_18:2)	0.445971	0.479097	0.306785	0.526846	0.437285	0.61968	0.296544	0.322152	0.367574	0.338807	0.378989	0.621563	0.404742	0.280826	0.335045	0.390131	0.596944	0.508458	0.535332	0.479448	0.431298	0.3023	0.345005	0.360278	0.123071	0.134675	0.106278	0.115977	0.367898	0.335424	0.39915	0.401677	PC(16:1_18:2)	0.12	0.0103594	8.63287
PC(18:0_18:1)	15.547	18.9826	17.1235	15.9032	16.478	20.7882	13.7424	13.764	13.8561	11.4691	14.8937	21.4475	19.9617	14.3224	16.3995	17.7045	31.321	25.7983	24.6392	17.5318	19.2206	12.806	20.8029	21.3644	25.364	27.6123	23.9016	27.122	14.5181	14.9842	16.3778	17.2148	PC(18:0_18:1)	26	1.47191	5.66119
PC(18:1_18:1)	238.533	257.373	271.145	299.245	183.909	246.541	199.16	190.89	189.306	138.636	192.061	272.456	335.813	301.62	329.422	262.171	384.085	360.413	318.591	263.977	342.807	195.043	244.528	314.802	120.061	157.076	136.927	145.936	200.845	217.699	264.097	260.175	PC(18:1_18:1)	140	13.5447	9.67479
PC(18:1_18:2)	87.9271	65.9734	64.7595	86.4531	79.1046	90.0491	51.3646	64.1831	74.8266	60.669	64.6108	92.7894	84.7689	82.101	77.941	85.4887	98.5591	83.5662	108.67	90.0175	98.8784	60.2509	74.8678	73.8333	102.177	104.37	90.98	102.473	69.6474	67.3687	79.4152	75.7729	PC(18:1_18:2)	100	5.27523	5.27523
PC(18:2_18:2)	90.9709	102.352	79.4633	123.617	103.184	135.165	68.5654	104.829	119.382	96.094	121.158	143.242	83.7736	73.9111	65.4827	92.8986	101.356	100.542	138.554	112.096	108.998	64.1834	88.4743	75.6236	145.585	153.744	145.874	154.798	86.7934	81.2514	98.8539	104.151	PC(18:2_18:2)	150	4.28826	2.85884
PC(18:2_18:3)A	55.8781	80.1808	65.8866	66.6673	50.0152	71.8453	50.7108	44.1272	36.8135	43.2832	56.8808	59.6516	51.6314	39.8446	58.05	50.5381	97.1029	61.3488	54.2012	63.9152	49.7949	29.497	34.7461	66.3698	10.701	12.2637	10.9331	10.1021	48.0012	41.7149	48.0392	56.2489	PC(18:2_18:3)A	11	0.790121	7.18292
PC(18:3_18:3)	0.435673	0.448775	0.627953	0.582711	0.424108	0.756719	0.332597	0.289273	0.431725	0.374825	0.39288	0.619008	0.416363	0.330282	0.223004	0.370434	0.414824	0.334345	0.576256	0.66056	0.45461	0.193131	0.391015	0.378503	0.351158	0.241064	0.284031	0.243747	0.360526	0.451527	0.361057	0.402885	PC(18:3_18:3)	0.28	0.0444693	15.8819
PC 37:4	4.77222	5.88151	4.51659	5.06879	5.04687	6.24666	3.53634	4.87348	5.2886	4.38042	5.79518	5.20069	4.17301	4.44857	3.12923	4.66536	5.53216	4.7074	5.80777	5.37385	5.44913	3.56506	4.56495	3.63274	7.56405	8.10434	6.87982	7.05179	4.32018	4.47204	4.94336	4.85134	PC 37:4	7.4	0.478237	6.46266
PC(18:0_20:3)	16.048	15.2136	16.17	14.1003	13.6254	15.6315	10.1271	12.9952	12.8935	13.0792	12.9987	18.3504	14.349	11.942	12.8537	15.1432	22.9264	17.3742	20.5768	18.0712	16.1	9.2259	17.0239	16.2507	26.9883	26.837	24.1465	26.0281	11.6779	12.0406	14.3853	14.9807	PC(18:0_20:3)	26	1.13067	4.34872
PC(18:1_20:3)	47.6073	65.2247	51.6276	59.2035	52.3867	65.341	37.0055	55.5699	69.3862	48.539	65.7075	87.109	42.336	37.6253	32.9795	44.8713	73.5824	54.9971	63.6587	62.0978	60.4405	38.3591	55.5142	43.2106	75.1641	93.03	81.2115	86.5945	44.3203	44.1726	52.1413	55.4985	PC(18:1_20:3)	84	6.59775	7.85447
PC(18:1_20:4)	32.8179	29.5135	23.8767	34.2513	37.3491	39.0589	20.1408	35.8057	39.2093	30.9634	35.6365	48.9993	25.0976	20.6745	18.2244	29.2916	36.8116	28.4315	45.6403	32.6836	34.1297	20.4031	35.3998	24.2454	41.2525	44.9925	38.8192	42.9358	27.6092	26.7227	30.5225	31.3511	PC(18:1_20:4)	42	2.26423	5.39101
PC(18:2_20:4)	144.304	181.103	150.018	153.593	153.228	164.559	119.422	148.343	160.963	122.849	152.497	176.691	140.93	110.828	110.194	160.052	225.662	181.272	195.757	164.211	180.354	104.759	174.33	140.485	42.4123	44.2871	38.7799	38.5207	144.607	131.938	134.954	154.914	PC(18:2_20:4)	41	2.44312	5.95882
PC(16:1_22:6)	7.19409	4.9379	4.61644	6.10261	7.2592	7.40902	3.04637	6.26133	6.70978	4.35866	6.39027	10.673	4.06452	4.28335	3.68818	7.05044	6.01966	5.28911	10.3107	4.72403	9.57358	3.07062	4.73478	3.51799	0.712692	0.964591	0.684551	0.798167	7.90987	5.79323	5.68205	4.66556	PC(16:1_22:6)	0.79	0.109138	13.815
PC(18:0_22:5)A	5.05379	5.46264	5.25256	4.68705	4.51725	5.55175	3.79298	5.02991	5.44552	3.9876	4.79795	6.82744	5.01787	3.31962	2.98688	4.88996	8.75346	5.72662	6.19645	5.49631	5.44598	3.1327	6.82719	5.49825	5.82376	7.39002	6.66009	6.92613	4.30388	4.26748	4.54206	4.9543	PC(18:0_22:5)A	6.7	0.569352	8.49779
PC(18:0_22:6)	42.7818	70.8617	62.114	48.5675	41.5979	53.4348	45.9148	50.8874	53.7684	38.355	39.1218	65.8366	47.284	35.3058	39.4159	46.7797	93.7892	71.8665	57.9065	55.8438	58.0106	33.8885	72.389	57.8893	12.8241	15.1411	13.7784	14.2564	42.183	44.261	51.2311	53.1053	PC(18:0_22:6)	14	0.836608	5.97577
PC(18:2_22:5)	16.4143	17.3858	13.2905	17.9003	18.6673	20.3645	10.3278	18.0908	21.4537	15.3218	18.0882	24.254	11.7983	12.0488	9.78559	13.5447	16.3007	13.5889	22.1011	17.0156	19.4109	11.014	17.05	9.95458	3.67029	3.65925	3.29443	3.37604	13.7099	12.9667	13.6369	16.1637	PC(18:2_22:5)	3.5	0.167321	4.7806
PC(20:4_20:4)	0.699664	0.557804	0.472318	0.565628	0.631469	0.629518	0.513917	0.880969	0.621041	0.742819	0.678378	1.02325	0.534301	0.43693	0.447606	0.56815	0.71163	0.655975	1.07684	0.681197	0.626623	0.457371	0.879826	0.530961	0.731714	0.811393	0.714969	0.661924	0.624232	0.541345	0.610192	0.658981	PC(20:4_20:4)	0.73	0.0535911	7.34125
PC(14:0_16:0)	0.248038	0.279606	0.255542	0.321271	0.268359	0.300378	0.242531	0.26868	0.266858	0.242628	0.287328	0.377662	0.298982	0.252156	0.255827	0.257422	0.36319	0.323859	0.362604	0.271769	0.26283	0.18682	0.237806	0.215713	1.65947	1.65936	1.50103	1.58014	0.277803	0.212794	0.22915	0.2766	PC(14:0_16:0)	1.6	0.065668	4.10425
PC 38:1	5.46729	6.20186	5.40718	3.95105	4.40264	5.05768	4.30206	3.80668	3.26664	3.91167	4.21486	6.28321	5.25126	4.18064	4.27768	4.64663	8.79425	6.72506	6.55004	5.44243	4.92089	3.40147	3.93854	6.19155	3.15765	2.49698	1.90158	2.8438	4.02664	3.56496	4.40451	4.42857	PC 38:1	2.6	0.466051	17.925
PC(20:0_18:2)	5.04153	6.97088	6.05493	4.88628	4.72736	6.25793	4.65708	4.59003	4.57718	4.81332	4.9797	6.5534	5.81502	4.43807	5.93626	5.86919	8.82769	7.87443	7.8063	6.20299	6.23656	4.00833	5.44761	6.88113	2.50403	2.22041	2.05427	2.42128	4.5984	4.81571	5.18456	5.47705	PC(20:0_18:2)	2.3	0.175397	7.62598
PC(14:0_18:2)	1.52622	1.59201	1.02786	1.51173	1.612	2.35966	1.02603	0.924473	1.22256	1.12533	1.10973	1.66512	1.43728	1.02974	1.06516	1.30401	2.09478	1.73254	1.92816	1.49818	1.4309	0.990354	1.1284	1.31991	2.64486	2.63327	2.29894	2.82293	1.19622	1.18807	1.27327	1.222	PC(14:0_18:2)	2.6	0.18938	7.28384
PC(16:0_18:3)a	53.5996	57.3201	38.4605	62.084	52.5505	75.9199	35.4937	38.9685	43.0188	41.7278	44.0188	73.6205	47.1935	33.426	40.7499	45.0173	69.996	61.1803	63.6493	57.1367	52.286	36.1687	40.7738	45.43	14.4365	14.106	12.7498	13.9077	43.8574	38.6028	47.6169	47.5525	PC(16:0_18:3)a	13.8	0.635087	4.60208
PC(16:0_20:3)	86.4556	67.2689	64.7196	86.0485	78.436	91.8292	51.0224	65.0158	74.051	61.2102	63.7538	94.2241	84.4162	80.8594	77.4757	84.4847	102.65	85.9992	109.216	89.5446	97.7029	59.1101	74.5501	75.7671	103.605	103.865	90.3361	102.193	69.3011	66.3277	78.341	75.7918	PC(16:0_20:3)	100	5.61564	5.61564
PC(16:0_20:4)	90.8237	105.81	80.7234	123.168	103.506	141.929	68.9336	105.365	116.947	98.1141	120.583	145.693	85.5103	74.0037	66.1263	92.3256	112.985	104.11	136.442	113.194	109.887	64.2213	88.4707	81.2015	147.024	152.348	145.115	155.514	86.633	81.184	100.421	103.828	PC(16:0_20:4)	150	4.14244	2.76163
PC(18:2_18:3)B	17.2191	16.2946	14.794	19.0425	15.7654	22.3119	11.9893	16.9144	13.7624	13.7422	13.8431	18.1104	18.2997	14.1895	17.292	19.5626	26.8982	23.5707	23.7186	18.9931	19.3581	12.4227	19.7575	18.6961	11.0312	11.5412	10.0776	11.35	15.3744	14.3283	17.2177	17.418	PC(18:2_18:3)B	11	0.562876	5.11705
PC(16:0_20:5)	11.3379	15.7734	14.6132	11.2772	9.75569	13.4696	12.6548	13.0186	10.9651	13.4989	12.4191	15.0118	13.91	10.3066	13.5598	12.0496	18.439	14.8524	18.6633	13.6174	11.5219	9.77221	12.8095	15.5962	11.6328	11.854	9.59115	10.922	11.7802	10.9308	13.0223	11.5085	PC(16:0_20:5)	11	0.883281	8.02983
PC(16:0_22:4)	144.821	198.939	154.918	174.575	154.382	205.744	113.887	179.391	202.734	146.01	195.632	257.679	127.023	113.39	101.759	135.866	222.972	167.317	190.881	183.63	178.744	114.142	163.712	132.039	238.631	279.839	240.398	257.132	138.109	132.534	158.104	167.903	PC(16:0_22:4)	254	16.5729	6.52475
PC(18:0_20:4)	47.8935	65.7907	51.2327	57.7335	51.0553	68.0413	37.6633	59.3263	67.046	48.2869	64.6971	85.2167	42.0075	37.4991	33.6524	44.9322	73.7389	55.3333	63.1261	60.728	59.1121	37.7477	54.1409	43.6665	78.9175	92.545	79.5018	85.0357	45.6739	43.8303	52.2862	55.5271	PC(18:0_20:4)	84	5.48079	6.52475
PC(16:0_22:5)	32.075	29.9988	23.5228	33.8398	36.4728	40.1639	20.0264	35.2564	38.5757	31.1794	35.4204	48.9155	25.2384	20.8629	18.0262	28.8348	37.93	29.6964	44.6531	32.8831	33.918	20.3611	34.2637	25.3032	41.978	44.4299	38.4788	43.1133	26.9485	26.4318	30.4182	31.4545	PC(16:0_22:5)	42	2.21036	5.26277
PC(16:0_22:5)B	86.35	105.725	105.326	85.3182	102.281	94.3675	67.9385	92.0985	91.0984	77.7123	86.9947	102.437	85.7215	69.9967	69.1257	145.509	123.517	114.552	131.26	105.053	135.305	78.4856	123.109	78.5038	46.4216	44.7709	40.0229	36.7846	93.0845	96.7626	69.5248	122.169	PC(16:0_22:5)B	42	3.81896	9.09277
PC(16:0_22:6)	140.397	178.096	145.963	152.112	145.979	169.349	120.288	145.472	152.686	122.353	148.257	172.962	137.24	107.625	107.543	156.238	230.273	182.923	188.092	161.521	175.161	101.755	168.165	149.695	42.6164	43.9457	38.1097	39.3283	138.919	127.478	136.968	150.207	PC(16:0_22:6)	41	2.36844	5.77668
PC(18:1_20:5)	140.397	178.096	145.963	152.112	145.979	169.349	120.288	145.472	152.686	122.353	148.257	172.962	137.24	107.625	107.543	156.238	230.273	182.923	188.092	161.521	175.161	101.755	168.165	149.695	42.6164	43.9457	38.1097	39.3283	138.919	127.478	136.968	150.207	PC(18:1_20:5)	41	2.36844	5.77668
PC(18:0_22:5)B	2.63979	2.65636	2.88785	2.22054	2.38787	2.43016	1.59049	2.18527	2.66969	3.06019	3.03022	2.77988	2.05665	1.85124	2.50139	2.5465	4.19839	3.67165	3.92242	3.51484	3.47384	2.16447	3.95173	3.4313	6.48682	7.34266	6.41857	6.55195	2.03917	2.48057	2.51031	3.1133	PC(18:0_22:5)B	6.7	0.374023	5.58244
PC(p-32:1) / PC(o-32:2)	0.529226	0.639134	0.445565	0.471119	0.274557	0.49386	0.345749	0.418397	0.188859	0.290414	0.246983	0.30829	0.73708	0.712526	0.842658	0.52177	0.883979	0.705153	0.620684	0.379905	0.454521	0.395303	0.348111	0.623721	0.361473	0.329043	0.333034	0.33645	0.585592	0.391759	0.553691	0.568268	PC(p-32:1) / PC(o-32:2)	0.34	0.0126714	3.72688
PC(p-34:0) / PC(o-34:1)	1.92118	2.25796	2.00628	1.9942	1.80688	2.51578	1.42787	2.20599	2.25971	1.7759	2.15365	3.16364	1.99487	1.67974	1.9147	1.85173	2.83003	2.02141	2.56669	2.00991	2.3826	1.41706	2.09701	2.12159	5.0724	4.84579	5.04806	4.63376	1.61157	1.57539	1.90683	1.77665	PC(p-34:0) / PC(o-34:1)	4.9	0.177105	3.61439
PC(p-34:1) / PC(o-34:2)	2.16708	3.3245	2.89076	2.99661	1.96297	2.70622	2.33991	2.35774	2.49342	1.72365	2.27355	3.01884	3.74619	2.92573	4.22526	3.00363	5.76672	3.63803	4.06535	3.2376	3.43053	2.0128	3.17694	3.82898	5.03469	5.44853	5.28043	5.03636	2.22048	2.4006	3.0575	2.96457	PC(p-34:1) / PC(o-34:2)	5.2	0.174886	3.36318
PC(p-34:2) / PC(o-34:3)	0.753422	0.659089	0.704217	0.760261	0.599431	0.671552	0.486734	0.544701	0.388608	0.416291	0.511658	0.654316	0.746043	0.740313	0.791367	0.850756	1.07433	0.881417	0.831435	0.606578	0.604898	0.445645	0.437757	0.760168	4.9739	4.73495	4.25498	4.83617	0.570623	0.589641	0.594854	0.675913	PC(p-34:2) / PC(o-34:3)	4.7	0.270568	5.75677
PC(p-36:1) / PC(o-36:2)A	3.10715	3.67338	3.07743	2.72445	2.54294	3.14162	2.32787	2.55885	1.91457	1.97765	2.68231	3.49976	3.7878	2.8139	4.08025	3.07048	5.75278	3.79713	4.11068	3.19685	3.05564	1.96294	3.32682	3.24155	6.3593	6.63954	6.17443	5.82673	2.43752	2.67516	3.17061	3.16414	PC(p-36:1) / PC(o-36:2)A	6.25	0.295195	4.72312
PC(p-36:1) / PC(o-36:2)B	3.10715	3.67338	3.07743	2.72445	2.54294	3.14162	2.32787	2.55885	1.91457	1.97765	2.68231	3.49976	3.7878	2.8139	4.08025	3.07048	5.75278	3.79713	4.11068	3.19685	3.05564	1.96294	3.32682	3.24155	6.3593	6.63954	6.17443	5.82673	2.43752	2.67516	3.17061	3.16414	PC(p-36:1) / PC(o-36:2)B	6.25	0.295195	4.72312
PC(p-36:2) / PC(o-36:3)	0.687881	1.06066	0.864548	0.913033	0.640317	0.731058	0.66856	0.76448	0.703625	0.583774	0.724896	1.08523	1.06714	0.824324	1.11726	1.09139	1.61646	1.19127	1.31209	1.08268	1.25188	0.723778	0.943019	1.32588	3.54162	3.89608	3.58515	3.77715	0.854187	0.869926	0.959788	1.04661	PC(p-36:2) / PC(o-36:3)	3.7	0.143763	3.8855
PC(p-36:4) / PC(o-36:5)	0.776406	0.715379	0.678747	0.877203	0.794443	0.881531	0.630553	0.706681	0.547583	0.646449	0.808327	0.901441	0.961236	0.737202	0.765364	0.816581	0.899002	0.663359	0.86428	0.737182	0.654853	0.534673	0.545174	0.645627	7.13633	7.02091	6.36857	7.07419	0.670756	0.576107	0.680883	0.655452	PC(p-36:4) / PC(o-36:5)	6.9	0.309531	4.48595
PC(p-36:5) / PC(o-36:6)	0.167335	0.237003	0.258968	0.215204	0.115456	0.133949	0.15204	0.134126	0.0928109	0.073949	0.106929	0.0943415	0.258414	0.196682	0.1906	0.24971	0.256121	0.169238	0.19912	0.176004	0.121804	0.0894205	0.161257	0.210983	0.322051	0.279902	0.289421	0.308627	0.114397	0.150738	0.118329	0.186931	PC(p-36:5) / PC(o-36:6)	0.3	0.0164051	5.46837
PC(p-38:3) / PC(o-38:4)B	1.03811	1.25496	1.07058	1.2176	0.964871	1.26777	1.05398	1.02662	1.04637	0.789344	1.19685	1.38717	1.42118	1.14984	1.29805	1.19095	1.69183	1.4235	1.88152	1.24722	1.3489	0.942815	1.18126	1.17659	7.53052	8.11056	6.48316	7.47576	0.985348	1.26535	1.11854	1.47138	PC(p-38:3) / PC(o-38:4)B	7.4	0.584865	7.90359
PC(p-38:4) / PC(o-38:5)A	1.99176	1.91418	2.20235	2.01437	1.68233	2.23184	1.68682	1.90569	1.92268	1.83966	1.8156	2.52893	2.35142	2.18362	2.14329	2.39812	3.08862	2.19714	3.00301	2.52268	2.29143	1.6284	1.67115	2.52625	11.0123	11.9901	10.4333	10.5643	1.82968	1.72319	1.93362	2.2456	PC(p-38:4) / PC(o-38:5)A	11	0.610627	5.55116
PC(p-38:4) / PC(o-38:5)B	1.30227	1.12986	1.06615	1.73438	0.525892	1.09742	0.790664	2.52648	1.0511	1.72358	1.14727	0.728133	1.61853	1.06093	1.04279	1.11803	1.22014	1.13744	0.939963	1.71701	1.15482	0.50309	0.744366	0.860803	12.0604	11.4885	8.98596	11.4651	1.25902	0.836092	1.44116	1.86281	PC(p-38:4) / PC(o-38:5)B	11	1.18699	10.7908
PC(p-38:5) / PC(o-38:6)A	2.67583	2.92504	2.85659	2.64827	2.51408	2.75183	2.3162	2.42145	2.44823	2.23618	2.49501	2.9036	3.05821	2.82291	2.93102	2.5555	3.27993	2.48391	3.10188	2.59442	2.8293	2.09231	2.05158	2.44534	3.79259	3.57898	3.36278	3.66565	2.60427	2.31522	2.59574	2.65167	PC(p-38:5) / PC(o-38:6)A	3.6	0.156616	4.35044
PC(p-38:6) / PC(o-38:7)	1.57967	1.76623	1.50105	1.64457	1.46222	1.71736	1.402	1.33185	1.44175	1.1758	1.37663	2.27424	1.50573	1.586	1.55796	1.55948	1.84233	1.48274	1.75428	1.59037	1.43656	0.881576	1.32044	1.61064	1.21977	1.15941	1.10539	1.31544	1.3404	1.29269	1.43004	1.34483	PC(p-38:6) / PC(o-38:7)	1.2	0.0779688	6.4974
PC(p-40:3) / PC(o-40:4)	0.371569	0.434833	0.351734	0.373922	0.289652	0.440314	0.288946	0.326185	0.283236	0.27708	0.292539	0.263329	0.300365	0.356724	0.465287	0.424053	0.493138	0.384067	0.393219	0.371417	0.290704	0.197761	0.276052	0.302143	0.847966	1.00937	0.882813	1.05985	0.327073	0.308318	0.314303	0.357355	PC(p-40:3) / PC(o-40:4)	0.95	0.0873452	9.19423
PC(p-40:4) / PC(o-40:5)	0.368555	0.312154	0.387218	0.338537	0.216187	0.343901	0.158465	0.263973	0.231981	0.245018	0.376504	0.268473	0.256242	0.290439	0.268503	0.192138	0.515095	0.38948	0.398133	0.356561	0.260337	0.239461	0.23015	0.256082	1.72354	1.63999	2.06431	1.37217	0.275623	0.371603	0.280199	0.281368	PC(p-40:4) / PC(o-40:5)	1.7	0.247158	14.5387
PC(p-40:5) / PC(o-40:6)	0.876371	0.751235	0.718626	0.771457	0.749214	0.886311	0.577565	0.581021	0.667838	0.629691	0.684775	1.18542	0.901501	0.746642	0.702273	0.509417	1.18912	0.743079	0.856267	0.654718	0.610236	0.524483	0.437052	0.658699	1.87611	1.70699	1.83433	1.78257	0.524473	0.63764	0.866947	0.76	PC(p-40:5) / PC(o-40:6)	1.8	0.0631003	3.50557
PC(p-40:6) / PC(o-40:7)A	1.11157	1.18308	1.38854	1.49109	1.02348	1.75401	1.08256	0.919244	1.22575	1.28046	1.22547	1.74732	1.3603	1.25254	1.53556	1.22669	1.81206	1.28025	1.57074	1.25984	1.47903	1.00291	1.0284	1.35072	1.04609	1.23092	0.986275	1.13671	1.07257	1.19958	1.36193	1.48415	PC(p-40:6) / PC(o-40:7)A	1.1	0.0926381	8.42165
PC(p-40:6) / PC(o-40:7)B	1.2355	1.74334	1.52107	1.48225	1.14736	1.51154	1.22833	0.998734	1.23511	1.03855	1.33114	1.49776	1.43123	1.0698	1.23673	1.23057	1.78061	1.38348	1.73668	1.37047	1.46358	0.788217	1.22405	1.45845	1.05954	1.21141	0.906343	1.2227	1.02902	1.08249	1.25997	1.26898	PC(p-40:6) / PC(o-40:7)B	1.1	0.129042	11.7311

[truncated: 5 more sheets: PE, PG, PI, PS, TAG]
